# Supplementary material for: Shear stress unveils patient-specific transcriptional signatures in PAH: Towards personalized molecular diagnostics
Source: Theranostics. 2025 Jan 2;15(5):1589–605. doi: 10.7150/thno.105729 (PMC11780538; doi:10.7150/thno.105729)
Supplement: Supplementary file 2 — Supplementary tables. [file thnov15p1589s2.xlsx]

## Sheet: Table S1
Table S1: Human primer sequences for qPCR
Primer	Forward Sequence (5’-3’)	Reverse Sequence (5’-3’)
RPLP0	TCGACAATGGCAGCATCTAC	ATCCGTCTCCACAGACAAGG
RPL27	ATCGCCAAGAGATCAAAGATAA	TCTGAAGACATCCTTATTGACG
KLF2	CAAGACCTACACCAAGAGTTCG	CATGTGCCGTTTCATGTGC
MRPL15	GCGGATCCTGCCAAATTTCC	AACTCTGCTTCCTTGGACGG
IL6	CCCACACAGACAGCCACTCA	CCGTCGAGGATGTACCGAAT
BRCA2	AAGCACTCCAGATGGCACAAT	GTGCGAAAGGGTACACAGGTA
RAD51	GCTGCGGACCGAGTAATG	CCAGCTTCTTCCAATTTCTTCAC
PDGFB	CCTCATAGACCGCACCAACG	TCTCGATCTTTCTCACCTGGAC
TAGLN	CGCGAAGTGCAGTCCAAAATC	ACCAGCTTGCTCAGAATCACG
F2RL1	TGGCACCATCCAAGGAACC	TTCCAGTGAGGACAGATGCAG

## Sheet: Table S2
Table S2: Significantly-changed genes at defined flow conditions
PAH Static vs. Control Static
Gene	Log2FC	Adjusted P-Value
LMBR1	-0.70603	4.54e-12
TMEM63B	-0.65555	0.00013466
NLK	-0.50071	0.00067596
MOSPD2	-0.79565	0.0043987
FAP	-3.7563	0.011195
CC2D2A	1.4848	0.01411
CD24	-6.3297	0.01411
IL2RG	-5.4466	0.017422
WDFY1	-0.352	0.017422
SOBP	2.7953	0.022178
TUB	2.4085	0.029901
PAH LSS vs. Control LSS
Gene	Log2FC	Adjusted P-Value
LMBR1	-0.63499	3.89e-09
FAP	-4.4248	0.00010346
CXCL16	2.2782	0.00010346
ACP5	7.1751	0.00035127
MOSPD2	-0.85816	0.00052349
DSE	1.4871	0.00082572
ABCA1	-1.8285	0.0024401
SNRPF	0.5514	0.0024401
NLK	-0.43356	0.013226
PCDH19	-2.2122	0.013344
TXNRD2	-1.2985	0.014659
LINC00323	-2.3008	0.018394
FZD8	1.4578	0.02278
RNF207	-1.3929	0.02665
HOXA10-AS	4.1896	0.029531
TRA2A	-0.34637	0.029531
PCDH7	4.8747	0.034018
PAWR	-0.81458	0.034085
LINC01139	-5.7034	0.035978
GDF6	9.0562	0.035978
CX3CL1	-3.1558	0.037581
DOCK10	1.5859	0.037581
ATF7IP2	-1.1946	0.046953
TPM1	-1.1743	0.046953
TMEM233	6.0292	0.046953
RGCC	-1.3846	0.048205
RUNDC3B	-2.3561	0.048205
YPEL2	-1.0382	0.048205
PAH HSS vs. Control HSS
Gene	Log2FC	Adjusted P-Value
LMBR1	-0.61788	1.5e-08
MOSPD2	-0.95183	5.07e-05
FAP	-4.428	0.00018843
CXCL16	2.1893	0.00025759
DSE	1.5759	0.00025759
NLK	-0.48486	0.0016065
RUNDC3B	-2.88	0.0031092
ZDHHC9	-0.63403	0.0041958
PCDH7	5.5688	0.0046325
TXNRD2	-1.3826	0.0047013
GTPBP6	0.50692	0.0049802
ITPR1	-1.8159	0.0076656
ACP5	5.9563	0.007989
ANTXR1	2.3717	0.007989
PON2	-0.80346	0.0089732
RGCC	-1.5748	0.0095318
ARHGAP29	-0.73701	0.0095318
ABCA9	1.9408	0.009552
MAST4	-0.68451	0.011597
RNF207	-1.4388	0.011859
A2M	-3.4602	0.013646
ZNF827	-0.49428	0.016353
ELMO1	-0.58353	0.01788
CALCOCO2	0.3071	0.01788
ADAMTS6	-1.506	0.018165
SRC	1.8249	0.020399
SNRPB	0.38314	0.020399
RASAL3	-1.9542	0.021533
SAMD4A	-0.98241	0.029765
TRERF1	4.3245	0.029765
RIPK3	-1.2113	0.029765
SOX4	-0.65216	0.029765
DOCK11	4.1641	0.03075
ABCA6	1.6078	0.032029
IQCK	-1.0625	0.033578
DOCK10	1.5468	0.033977
CDH11	5.634	0.033977
TSPAN2	-3.5378	0.033977
SLC5A3	-0.65407	0.034646
IGF2BP1	4.6048	0.03535
TSPAN15	-1.648	0.03535
MANBAL	0.58173	0.03535
ATP13A2	-0.55938	0.03535
TRG-AS1	5.3913	0.03535
DAB2IP	-0.5949	0.03535
TMOD3	-0.23495	0.042439
TPM1	-1.1306	0.045359
CLIC4	-0.56495	0.047433
CEP68	-0.72012	0.04893
CPED1	3.8491	0.04893

## Sheet: Table S3
Table S3: Significantly-changed pathways in PAH between flow conditions
PAH LSS vs. PAH Static
Pathway	P-Value (PAH/Control)	Average Log2FC (PAH/Control)	# DEGs (PAH/Control)
Steroid Hormone Biosynthesis	0.00833/	4.977/	5/
	n.s.	4.779	2
Chemical Carcinogenesis	0.00105/	3.642/	7/
	0.00188	2.669	6
Metabolism of Xenobiotics by Cytochrome P450	0.00105/	3.468/	7/
	0.00164	2.669	6
Ferroptosis	0.00207/	1.731/	7/
	0.00377	1.294	6
Pentose Phosphatase Pathway	0.0174/	1.309/	5/
	n.s.	1.349	3
Fluid Shear Stress and Atherosclerosis	0.0271/	1.246/	10/
	0.00658	0.755	10
Glutathione Metabolism	0.00731/	1.008/	7/
	0.0427	1.154	5
HIF-1 Signaling Pathway	0.0415/	0.193/	8/
	n.s.	0.391	6
Pathways in Cancer	0.0142/	0.181/	23/
	0.000166	-0.124	25
PAH HSS vs. PAH Static
Pathway	P-Value (PAH/Control)	Average Log2FC (PAH/Control)	#DEGs (PAH/Control)
Longevity Regulating Pathway	0.0301/	1.201/	14/
	0.00965	-0.008	13
Ferroptosis	0.024/	1.124/	11/
	0.00292	0.455	11
Fluid Shear Stress and Atherosclerosis	0.0281/	0.891/	24/
	8.59e-05	0.679	27
Proteasome	1.11e-11/	0.528/	24/
	0.0168	0.362	11
Regulation of Actin Cytoskeleton	0.024/	0.4578/	34/
	0.0246	0.203	27
MAPK Signaling Pathway	0.024/	0.374/	40/
	0.0261	-0.22	31
Calcium Signaling Pathway	0.0453/	0.359/	28/
	0.0168	0.759	25
PI3K-Akt Signaling Pathway	0.024/	0.295/	44/
	0.00127	-0.031	41
Epstein-Barr Virus Infection	0.0301/	0.066/	30/
	0.0246	-0.228	24
Neuroactive Ligand Receptor Interaction	0.0453/	-0.036/	21/
	0.00738	1.131	20
Pathways in Cancer	0.000163/	-0.037/	74/
	0.000153	-0.203	62
RAP1 Signaling Pathway	0.024/	-0.125/	31/
	8.59e-05	-0.09	33
AGE-RAGE SIgnaling Pathway	0.0453/	-0.375/	19/
	0.00382	-0.247	19

## Sheet: Table S4
Table S4: “Top variable genes” determined by ∆∆CV
		Log2CPM Z-Score
Gene	∆∆CV (%)	PAH01	PAH02	PAH03	PAH04
CXCL5	1.7596	0.00451834	-0.990619	1.36839	-0.382294
KRT7	1.6766	-0.0532388	1.42561	-0.793643	-0.57873
CHPF	1.4491	-0.899217	-0.450814	1.4088	-0.0587716
TNIP3	1.369	0.0871813	-1.4298	0.518396	0.824221
GJA4	1.3368	0.213036	-0.0693996	1.14051	-1.28415
PLA2G4C	1.3297	-0.0128506	-0.693677	1.41841	-0.711879
FAXC	1.3147	1.30587	-0.257158	0.05818	-1.10689
EBI3	1.2719	-0.265741	-0.671164	1.47841	-0.541505
ZNF385D	1.2283	-0.850972	1.4132	-0.526739	-0.0354888
RGS5	1.2168	-0.598613	1.49346	-0.521122	-0.373724
GUSBP5	1.2032	0.0532914	-1.08234	1.31958	-0.290537
ARHGAP28	1.2024	1.21955	-0.908046	0.409775	-0.721276
SEMA3G	1.2005	-0.1265	-0.894948	1.42215	-0.4007
TMEM158	1.184	-0.463118	1.38291	-0.934279	0.0144899
HDAC9	1.1817	0.0841318	-0.973624	1.35287	-0.463379
ACP5	1.1707	0.164487	0.736519	-1.45663	0.555623
SLC7A2	1.1683	0.370471	1.14151	-1.21242	-0.299563
TNFRSF9	1.1682	-0.604369	0.0924533	1.37291	-0.860993
VCAM1	1.159	0.779946	0.422846	0.261602	-1.46439
EBF4	1.1575	0.0560966	-0.782245	1.39295	-0.666804
LFNG	1.1497	0.159756	0.330717	0.926263	-1.41674
CDH11	1.1375	0.420379	1.06898	-1.27922	-0.210146
TNFSF9	1.1195	-0.871075	-0.526665	1.40137	-0.0036307
E2F2	1.1154	1.21831	0.301721	-1.12706	-0.392972
TAGLN	1.0933	0.11121	1.20541	-1.23618	-0.0804431
C2orf27A	1.0909	-0.462461	-0.323055	1.48208	-0.696565
USP32P1	1.0901	1.10544	0.501085	-1.1471	-0.459429
MTURN	1.0823	-0.102872	-0.484507	1.42995	-0.842568
GLT8D2	1.0689	0.32281	0.593776	-1.48862	0.572037
HESX1	1.0634	1.21714	0.319346	-0.424577	-1.1119
LRP1	1.0594	-0.149863	1.19028	-1.23419	0.193781
SYT14	1.0475	0.218663	0.106353	-1.36419	1.03917
SERINC4	1.0444	-0.420467	-0.439598	1.49307	-0.633007
BMF	1.0096	0.0521035	-0.918764	1.37609	-0.509434
AOX1	1.0064	-0.902149	-0.105984	1.41695	-0.408821
ZNF214	1.0049	-0.646446	1.35084	0.152417	-0.856808
JAG2	1.0019	0.0430644	-0.935851	1.37478	-0.48199
TFAP2A	1.0008	0.348403	1.24999	-0.938306	-0.660089
SGSM1	1.0007	1.00427	0.417362	-0.0757078	-1.34593
MYH11	0.9972	1.34304	-0.561676	0.14573	-0.927099
TSPAN10	0.9946	-0.609665	0.157242	1.34452	-0.8921
PDGFB	0.9859	0.0566887	-0.916655	1.37517	-0.515205
ABAT	0.9763	0.108191	-1.16749	1.2591	-0.199802
PLTP	0.9544	-0.39873	1.39787	-0.0591972	-0.939938
SMARCD3	0.9515	-0.464787	-0.477773	1.49878	-0.556216
FOXC2-AS1	0.9416	-0.346088	1.33992	-1.04051	0.0466876
PPM1L	0.9401	0.61775	1.06289	-0.644922	-1.03572
ICOSLG	0.9364	-0.537777	1.33735	0.149126	-0.948704
HES6	0.9331	-0.536619	-0.8271	1.42283	-0.0591131
SGK1	0.933	-0.369666	-0.442272	1.4872	-0.675261
CABP4	0.9258	-1.16174	-0.104657	1.28032	-0.0139223
C21orf58	0.9206	1.11095	0.577496	-0.785722	-0.902728
KCNC3	0.9177	0.0979731	-0.965695	1.35075	-0.483026
MIAT	0.9147	-0.47192	0.229952	1.28183	-1.03986
GPNMB	0.9128	-0.366476	1.34024	-1.03247	0.0587099
FAM24B	0.912	1.21629	-1.21131	-0.165813	0.16084
SLCO2B1	0.9036	1.07814	-0.834666	0.623691	-0.86716
NFE2L3	0.8993	-0.409887	1.21354	-1.12168	0.318031
SAT1	0.8965	-0.358709	-0.546029	1.49254	-0.5878
A4GALT	0.8942	-0.1051	-0.452204	1.42521	-0.867902
PTPRU	0.8852	-0.44315	-0.829063	1.4445	-0.172291
TF	0.8742	1.25028	-0.207891	0.13084	-1.17323
SRL	0.8723	0.542987	0.997748	-1.28161	-0.259128
MSH5-SAPCD1	0.8677	0.983671	0.647401	-0.439326	-1.19175
SLC12A5	0.867	-0.664783	-0.680066	1.4442	-0.0993482
TRIB1	0.8601	-0.953597	-0.468222	1.3669	0.0549232
NAALADL1	0.8576	-0.812999	1.43615	-0.514478	-0.108676
SLC44A5	0.8567	0.720289	0.792318	-0.160726	-1.35188
AADACP1	0.8558	0.29442	-1.20856	1.1764	-0.262263
EDA	0.8488	0.82611	0.712101	-1.3292	-0.209012
PDE1A	0.8385	1.35762	0.0803423	-0.960366	-0.477599
TSPAN11	0.838	-0.657058	-0.552634	1.47983	-0.270138
NID2	0.8366	0.869454	0.288624	-1.44222	0.284145
JUNB	0.836	-0.474394	-0.93398	1.37905	0.0293277
PCDHGB6	0.8298	0.987488	-1.38027	0.0504816	0.342302
MND1	0.8293	1.14123	0.52962	-0.938419	-0.732434
MMP10	0.8286	-0.998582	-0.67894	1.09841	0.579115
GIPC3	0.8233	1.00216	-1.3602	0.380788	-0.0227474
TUSC3	0.8196	0.535467	-0.811087	1.14216	-0.866538
AATK	0.8192	-0.578265	0.450861	1.17145	-1.04405
NEGR1	0.8171	0.420699	1.20233	-0.985171	-0.637855
APOOP5	0.8091	0.205901	-0.0158273	1.11725	-1.30733
ITGB3	0.8047	-0.413082	1.20251	-1.12674	0.337319
TROAP	0.8015	1.0966	0.489726	-1.1801	-0.406224
CDK5R1	0.7979	-0.268764	-0.819434	1.4563	-0.368099
TRAF1	0.7943	0.145514	-1.23326	1.20201	-0.114262
GADD45B	0.7922	-0.169148	-0.42484	1.44034	-0.846354
RAB36	0.787	0.425747	0.0451489	-1.3986	0.927701
HS3ST1	0.783	-0.282728	1.48278	-0.626111	-0.573942
ADAMTS4	0.7811	-0.575315	0.365321	-1.01605	1.22605
STC1	0.7779	-0.138305	0.773886	-1.36182	0.726237
DACT3	0.7778	-0.976863	0.868985	0.855432	-0.747554
TUBA8	0.7751	0.351575	1.25709	-0.770953	-0.837709
LOC100128361	0.7751	1.10514	-0.177571	0.347675	-1.27525
COL11A2	0.7751	-0.419887	-0.701618	1.4834	-0.361891
HABP4	0.7729	-0.424166	-0.52719	1.49784	-0.54648
FAM72A	0.7716	1.13827	0.327327	-0.221318	-1.24428
SATB2	0.7689	0.547655	-0.913554	1.13125	-0.765352
ARL15	0.7677	-0.177036	-0.7266	1.45989	-0.556258
IL4I1	0.7673	-0.349236	1.1447	-1.18872	0.393249
KLF3-AS1	0.7648	1.49601	-0.599014	-0.468778	-0.428221
IGF2BP1	0.763	0.826043	0.461557	-1.44244	0.154843
GPR3	0.7628	0.765128	0.818553	-1.28708	-0.296599
DNAH7	0.7586	-0.595542	-0.611535	1.48184	-0.274765
AKR1C2	0.7491	0.587613	-0.656722	1.08837	-1.01926
FCER1G	0.7485	-0.812261	-0.835383	0.446329	1.20131
RMI2	0.7453	1.09935	0.346892	-1.28226	-0.163979
MIR4458HG	0.7443	-1.02764	-0.573906	0.393278	1.20827
NEIL3	0.7426	1.01264	0.697281	-0.969976	-0.739941
MIR186	0.7416	1.46193	-0.330445	-0.327588	-0.803898
CFAP70	0.7403	0.416832	-0.957031	1.20936	-0.669165
CDC6	0.737	1.15031	0.494517	-1.02182	-0.623007
SNAI1	0.7354	-0.295395	-0.731089	1.47538	-0.448896
RASGRF2	0.7347	0.391184	-1.02424	1.21026	-0.577212
PAIP2B	0.734	0.157727	-0.419726	1.30672	-1.04472
CLSPN	0.7337	1.15104	0.408968	-1.16148	-0.398531
TNFSF4	0.7322	0.611388	1.06093	-1.06234	-0.609972
INAFM1	0.7312	-0.85224	-0.504251	1.41966	-0.063166
BRIP1	0.7299	1.07305	0.416558	-1.27658	-0.213027
AMH	0.7295	-0.210312	-0.923336	1.42141	-0.287764
CTH	0.7291	0.221335	-0.538664	1.30114	-0.983811
CAMK1D	0.7241	-0.127843	-1.12761	1.30746	-0.052004
ANKRD1	0.724	0.453306	-0.2761	1.07385	-1.25105
RRM2	0.7227	0.901533	0.649035	-1.30626	-0.244312
RRAD	0.7217	-0.313257	-0.450919	1.47903	-0.714853
MSX1	0.7199	-0.0386633	-0.70235	1.4266	-0.685585
OXTR	0.7164	1.28809	-0.423642	0.195365	-1.05981
MPP4	0.7106	0.371798	-0.237445	-1.24962	1.11527
EFNB2	0.708	-0.0210454	-0.583986	1.41505	-0.810023
AOC2	0.7063	-0.483682	-0.393583	1.4937	-0.616438
IQGAP3	0.7012	1.17284	0.451939	-1.03628	-0.588501
MGP	0.7007	0.307393	0.908224	-1.42689	0.211269
SH2B2	0.6984	0.424454	-0.712756	1.20958	-0.921273
TICRR	0.6984	1.02493	0.497938	-1.28202	-0.240851
IPO9-AS1	0.6964	-0.109208	-0.132452	1.33354	-1.09188
ATAD5	0.6955	1.36466	0.110398	-0.874656	-0.600404
GOLGA6L9	0.6953	0.701354	-0.682516	1.00105	-1.01989
SHF	0.6949	0.697128	-1.29049	0.876602	-0.283245
GSTM4	0.6944	-0.194131	-1.09515	-0.0379418	1.32722
SPOCD1	0.6943	-0.231065	0.830563	-1.31884	0.719338
ZFP2	0.6939	0.907358	-1.21502	0.725277	-0.417616
NEDD4L	0.6931	-0.240841	-0.72316	1.47053	-0.50653
OLFML2A	0.6917	1.39492	-0.671331	0.051548	-0.775142
OTUD1	0.6893	0.0310472	-0.849188	1.39478	-0.576637
ZNF367	0.6892	1.06291	0.402284	-0.169132	-1.29606
CSPG5	0.6886	0.836797	-1.05501	0.87164	-0.653425
SLC6A16	0.6876	0.471415	-0.815335	1.18533	-0.841415
HBEGF	0.6864	-0.735967	-0.351014	1.4774	-0.390421
RCN3	0.6863	0.237252	1.18922	-1.21922	-0.207253
CDKN3	0.686	1.13728	0.543017	-0.836444	-0.843853
MPP2	0.6847	0.173228	1.28682	-1.08232	-0.377724
NEK2	0.6832	1.16449	0.374359	-1.16929	-0.369565
ZHX1-C8orf76	0.6804	1.17611	-1.19849	0.311307	-0.288924
FAAH	0.6801	1.42039	-0.903122	-0.13006	-0.387214
A1BG	0.6791	-0.700094	1.05194	0.643039	-0.994883
F2RL1	0.6765	-0.373611	-0.463369	-0.652826	1.48981
LAMC2	0.6732	0.549107	0.953028	-1.3264	-0.175735
FZD1	0.6724	0.174307	-0.0240342	1.14095	-1.29123
FMO4	0.6712	0.370211	-0.35777	1.16315	-1.17559
LOC100506023	0.6706	0.882389	0.459657	-1.41586	0.0738129
KIF14	0.6703	1.21143	0.404197	-0.629027	-0.986601
FLJ46906	0.6685	-0.418113	-0.738195	-0.319545	1.47585
GBX2	0.6664	-1.48843	0.371753	0.451394	0.665287
ADAMTS3	0.6661	0.666415	0.938923	-0.363488	-1.24185
HELLS	0.6653	1.11923	0.504976	-1.10646	-0.517753
C11orf91	0.665	-0.166395	1.35655	-1.05543	-0.134718
LOC100507564	0.664	-0.723605	-0.743469	1.3845	0.0825774
OIP5	0.6624	1.0375	0.54453	-0.357613	-1.22442
ABTB2	0.6622	-0.799912	-0.649251	1.39113	0.0580325
CDC7	0.6604	1.09271	0.601449	-0.914697	-0.779466
TMEM253	0.6594	-0.0493735	1.13148	0.21122	-1.29333
BMP4	0.6589	1.00977	0.610047	-0.424996	-1.19482
EFCC1	0.6576	0.550214	-1.44371	0.119786	0.773707
CELF6	0.6569	-0.523337	-0.329533	1.488	-0.635128
TMEM59L	0.6565	-0.753327	-0.772147	0.182757	1.34272
DCBLD2	0.6547	-0.172132	1.45072	-0.794827	-0.483763
ESCO2	0.6541	1.12743	0.548856	-0.944698	-0.731583
ZNF192P1	0.6513	1.11183	0.228126	-1.30796	-0.0319931
BDNF	0.6496	0.355732	1.16231	-1.18929	-0.328759
RAD51	0.6484	1.16281	0.490899	-0.967412	-0.686298
GINS4	0.6475	1.02883	0.341227	-0.0192338	-1.35082
EPSTI1	0.6472	1.38129	-0.318854	-0.992722	-0.0697188
MFAP2	0.6469	-0.167997	1.13112	-1.26531	0.302189
SOCS3	0.6469	-0.499207	-0.0211684	-0.883261	1.40364
FAM111B	0.6452	0.798876	0.772943	-1.30023	-0.271588
DNAJC6	0.644	-0.567651	-0.516176	1.4969	-0.413072
LINC01569	0.6418	0.0532772	1.0478	-1.35462	0.25354
AHRR	0.6404	-0.421889	-1.17856	1.07618	0.52427
C1S	0.6398	-0.40809	-0.799572	1.45967	-0.252009
USP46-AS1	0.6392	-0.897552	0.44686	-0.747576	1.19827
YBX3P1	0.6392	-0.529305	1.34012	-0.950934	0.140117
RACGAP1P	0.6374	0.977974	0.610156	-0.341187	-1.24694
RPS16P5	0.6374	-0.686455	-0.761614	0.053113	1.39496
SHMT1	0.6365	0.990421	0.424355	-1.35477	-0.0600102
MYH3	0.636	1.33107	0.207859	-0.790584	-0.748346
CYTL1	0.6345	0.220414	1.31432	-0.91949	-0.615243
FBLN5	0.6341	0.219054	1.19494	-0.194917	-1.21908
MTRNR2L8	0.6339	0.250148	0.224248	-1.41504	0.940642
DUSP8	0.6339	-1.27697	0.430583	1.06575	-0.219369
LRRC39	0.6327	1.43368	-0.150134	-0.420099	-0.863447
FOXM1	0.6327	0.874254	0.69466	-1.29553	-0.273388
MCM10	0.6325	0.87705	0.563238	-1.38209	-0.0582025
NRM	0.6324	1.1075	0.214008	-1.31438	-0.0071336
SQLE	0.6309	-0.42507	-0.385114	1.48741	-0.677221
PSTPIP2	0.6289	-0.387357	1.27873	0.193669	-1.08504
PCDH12	0.6278	-0.179633	-0.132635	-1.04831	1.36058
HLA-DPA1	0.6266	0.505683	-0.604085	1.13882	-1.04041
TEAD3	0.6264	-1.00518	0.783661	0.932633	-0.711113
AZIN2	0.6255	-1.43667	0.388185	0.180992	0.867491
ANTXR1	0.6254	0.139493	0.101823	-1.33331	1.092
HYOU1	0.6251	-0.792524	1.46326	-0.389375	-0.281361
SLC16A1-AS1	0.6245	0.730911	0.920646	-1.1824	-0.469154
SEMA3B	0.6244	-0.403661	0.951419	0.670006	-1.21776
FMNL1	0.6233	-0.332905	-1.0179	-0.0104165	1.36123
EDN1	0.6231	0.296452	-0.605323	1.27202	-0.963151
FLT3LG	0.6223	0.940886	-0.742477	-0.977777	0.779367
LYPD1	0.6219	0.735917	0.330777	-1.47677	0.410076
NAPA-AS1	0.6214	-1.35373	1.04084	0.288957	0.0239307
CNNM4	0.6192	-0.27307	-0.59265	1.48154	-0.615821
DBF4	0.6188	1.1618	0.495002	-0.956247	-0.700558
ZCWPW1	0.6186	-0.299957	0.0480827	1.3251	-1.07323
RPPH1	0.6184	1.45945	-0.800709	-0.406465	-0.25228
PKMYT1	0.6178	1.15149	0.404422	-1.1653	-0.390614
ASH1L-AS1	0.6168	1.29538	0.0670309	-1.12246	-0.239956
ANKRD35	0.6162	-1.09292	1.32396	-0.0015816	-0.229463
ATP11A	0.6146	-0.0836684	-0.306144	-0.993222	1.38303
MYCL	0.614	0.452994	1.02466	-1.31029	-0.167369
WHAMMP1	0.614	1.41596	-0.0063854	-0.732851	-0.676721
ZGRF1	0.6138	1.3075	-0.406951	0.149453	-1.05
ZNF497	0.6125	0.873807	-1.19833	0.773739	-0.449217
ANKRD44	0.6107	0.69226	-1.23028	0.925688	-0.387665
MAP6	0.6105	-0.875682	1.42508	-0.435004	-0.114398
DTNA	0.6099	0.19714	-0.421754	1.28662	-1.06201
SKA1	0.6099	1.00028	0.683689	-0.603094	-1.08087
ARHGAP5-AS1	0.6098	0.240686	-1.01362	1.28534	-0.512404
CYTH3	0.6097	0.169676	-0.636226	1.34179	-0.875235
ACTR3B	0.6094	0.473946	-1.02102	-0.616197	1.16327
EPS8L2	0.609	-0.078397	1.23627	-1.20947	0.0515966
HAS3	0.6077	0.96285	0.760503	-0.792462	-0.930891
EXO1	0.6064	1.13872	0.529773	-0.958167	-0.710329
CYP26A1	0.606	1.09777	-1.28268	0.349888	-0.164982
LOC100996437	0.6043	-0.574359	1.32095	0.195255	-0.941847
SNORA64	0.6042	1.20693	0.379629	-1.05842	-0.52814
SMC4	0.6039	1.04176	0.517948	-0.316118	-1.24359
GCH1	0.6031	-0.448015	-1.20008	0.802026	0.846073
BRCA2	0.6028	1.30331	0.245212	-0.628876	-0.919651
IQCA1	0.6026	0.856414	0.652453	-0.161762	-1.34711
PHKA1	0.6015	0.698785	0.862288	-1.30479	-0.256282
ARHGAP11A	0.6015	1.10486	0.560124	-0.633164	-1.03182
PLOD2	0.6013	-0.0489645	1.35784	-1.04	-0.268874
SSR4P1	0.6006	0.301185	0.839297	-1.45186	0.311382
CENPU	0.5995	0.997015	0.72024	-0.778842	-0.938413
CENPK	0.5993	1.0543	0.602779	-1.10436	-0.552722
PLK4	0.5968	1.21255	0.3877	-0.577646	-1.02261
KIF15	0.5961	1.02184	0.692917	-0.80493	-0.90983
SLC2A10	0.5961	0.277365	1.29471	-0.711638	-0.860441
STX18-AS1	0.596	0.372795	0.942407	0.0867167	-1.40192
PROCR	0.5953	-0.218451	1.19273	-1.21345	0.239173
NETO2	0.5949	0.919362	0.805899	-0.954928	-0.770334
TMEFF1	0.594	-0.680097	-0.691139	1.43383	-0.0625967
CKAP2L	0.5928	1.15357	0.496011	-0.647731	-1.00185
ARHGEF16	0.5925	-0.43979	0.574267	-1.17804	1.04356
E2F1	0.592	0.952237	0.72236	-1.12825	-0.546351
BIN3-IT1	0.5919	0.93577	-1.27653	-0.296915	0.637679
SLC16A6	0.5917	-0.195975	-1.3273	0.902504	0.62077
LOC100506730	0.5912	1.41131	-0.586603	-0.814865	-0.0098421
PRRT3-AS1	0.591	0.0412972	1.01972	-1.36585	0.304831
ITGA9-AS1	0.5906	0.657704	-1.48142	0.541377	0.282343
SYCP2	0.5879	0.525975	-0.920707	1.14545	-0.750722
HOPX	0.5868	-0.771653	1.30066	-0.799717	0.270706
CEP128	0.5867	0.954718	0.14039	0.309527	-1.40463
ARIH2OS	0.5863	0.0839195	-0.320185	1.31449	-1.07822
DMD	0.586	1.02614	0.540038	-1.2462	-0.319985
CERS4	0.5858	0.109268	1.35522	-0.931076	-0.533414
C14orf132	0.5846	-0.0855151	-0.982055	1.38772	-0.320148
VCAN	0.5839	0.673298	0.897365	-1.28927	-0.281388
ITGAV	0.5838	-0.473422	-0.259141	1.47091	-0.738344
LOX	0.5814	-0.149512	1.18636	-1.23699	0.200143
HACD4	0.5813	0.634879	0.466491	0.390804	-1.49218
CENPJ	0.5808	0.674307	-1.11424	0.996821	-0.556885
FANCA	0.5797	1.06417	0.552512	-1.16571	-0.450972
MCM2	0.5797	0.898352	0.802314	-1.07741	-0.62326
MAPKAPK3	0.5793	-0.738104	0.633687	-0.959768	1.06418
CSRP2	0.5784	0.11994	-0.634688	1.36424	-0.849491
PDE6G	0.5783	0.0654439	-0.43151	1.35404	-0.987974
FUT4	0.5781	-0.674607	1.48159	-0.29349	-0.51349
TOP2A	0.5779	0.972421	0.577703	-1.28458	-0.265546
SOCS2	0.5772	0.184299	-1.10459	1.2733	-0.353017
FAM171A1	0.5767	-0.321986	-0.551503	1.4881	-0.614606
TBC1D8	0.5765	-0.370549	-1.21042	1.06238	0.518581
SLC6A6	0.5757	-0.572382	-1.00683	1.24332	0.3359
BVES	0.5757	-0.604805	-0.586745	1.48461	-0.293057
RAD54L	0.5753	1.23595	0.366666	-0.63732	-0.965299
ZNF90	0.5731	1.16335	-1.24485	0.257128	-0.175626
SAC3D1	0.5729	0.198732	1.20261	-1.2166	-0.184737
KIF24	0.5729	1.12127	0.206411	-0.024012	-1.30367
SNRK-AS1	0.5716	-0.729458	-0.779899	0.154441	1.35492
BTBD8	0.57	0.149562	0.112625	1.0794	-1.34158
BDH1	0.5686	-0.599474	-0.371291	1.49325	-0.522482
LINC00323	0.5674	1.06709	-0.208422	0.421901	-1.28057
LRRC61	0.5667	-0.602007	-0.623199	1.47824	-0.253031
MAD2L1	0.5664	1.05712	0.600068	-0.555383	-1.1018
ADIPOR2	0.5656	-0.295054	-0.585134	1.48489	-0.604701
ATP8A1	0.5646	-0.0387522	-0.244833	1.34561	-1.06202
CCDC138	0.5645	0.719844	0.786228	-1.357	-0.149074
ZNF117	0.5644	-0.516025	-1.09245	1.15542	0.453055
ROCK1P1	0.5634	1.33343	-0.195777	-1.08675	-0.0509014
PLEKHH2	0.5617	-0.47639	-0.49711	-0.526187	1.49969
RNF139-AS1	0.5601	0.433722	-0.96436	1.19835	-0.667715
CCDC3	0.5591	0.64608	-0.986531	1.05096	-0.710509
CFAP53	0.5585	-0.344716	-0.900583	1.42724	-0.181943
XRCC2	0.5583	1.35149	0.13881	-0.597318	-0.892982
FAM71E1	0.556	-0.827004	-0.852105	0.539325	1.13978
CCDC146	0.5553	0.971648	-1.01815	0.73676	-0.690263
NDC80	0.5552	1.13798	0.542012	-0.844332	-0.83566
DHRS13	0.5548	1.0762	0.403052	-1.28058	-0.198673
CX3CL1	0.5534	0.625484	1.05751	-0.648882	-1.03411
PLA2G4A	0.5524	0.350544	-0.869415	1.25609	-0.737214
TIFA	0.5521	1.31943	0.20935	-0.611632	-0.917153
GSTM2	0.5513	-0.838561	0.747677	-0.885596	0.976481
NUCB2	0.551	-0.0202509	1.16446	-1.27531	0.131103
PEG3	0.5505	1.11952	-1.14216	0.481366	-0.458721
SCN8A	0.5501	1.02698	0.624872	-1.13459	-0.517253
ATF3	0.5497	-0.147137	-0.775176	1.44911	-0.526801
LOC100129203	0.5492	0.410561	0.957919	-1.38333	0.0148541
DLEU2L	0.5487	1.15609	0.236657	-1.26099	-0.131757
WDHD1	0.5482	1.1969	0.346978	-1.12919	-0.414694
CDC45	0.5481	0.96471	0.501836	-1.34242	-0.124128
BIN1	0.547	0.134413	0.525274	-1.44529	0.7856
PRTFDC1	0.5459	0.811244	0.488705	-1.44311	0.143158
ZFP36	0.5453	-0.743839	-0.863846	1.25559	0.352097
CDT1	0.5443	0.878767	0.616698	-1.35157	-0.143893
LOC101930071	0.5438	0.21771	-1.46382	0.752376	0.493732
CCDC74A	0.5428	-0.153579	-1.30032	1.06508	0.388814
ARL4D	0.5421	0.170856	1.29299	-1.06924	-0.394604
POLR2J4	0.5418	0.111574	-1.27579	1.16615	-0.0019249
CHTF18	0.5413	1.12735	0.553079	-0.915238	-0.765193
MICAL2	0.541	0.241679	1.0744	-1.33673	0.0206488
CDK1	0.5377	1.07177	0.583546	-1.09294	-0.562377
MMP17	0.5375	0.117394	-1.40442	0.338882	0.948145
VWCE	0.5363	-0.578013	1.24009	0.343084	-1.00517
INHBB	0.5351	0.688202	-0.514579	-1.14665	0.973027
ALCAM	0.5344	0.175431	1.29886	-0.424563	-1.04973
ASPM	0.5333	1.13809	0.502843	-1.05022	-0.590706
TSPAN7	0.5318	0.91788	0.0738455	0.415258	-1.40698
KIF18A	0.5317	0.911656	0.806906	-0.716001	-1.00256
FBXL8	0.5315	-0.16373	-1.25289	1.15555	0.261074
CEP170P1	0.5307	0.746704	-0.202237	-1.33367	0.789206
TP53INP2	0.5302	-0.399909	-0.725773	1.47929	-0.353605
RASA4CP	0.5291	1.28894	-0.494654	-1.02105	0.226763
CYB5RL	0.5278	1.44916	-0.130773	-0.74218	-0.576204
TMEM25	0.5276	0.139869	1.23336	-1.19474	-0.17849
CCDC17	0.5276	0.355763	0.71117	-1.48175	0.414821
RND1	0.5276	-0.0827906	-0.952668	1.39792	-0.362465
MYO1D	0.5269	-0.196163	-0.689933	1.46602	-0.579921
C1orf162	0.5268	0.708784	-0.698396	0.997257	-1.00764
TTC32	0.5267	1.2655	-0.643039	-0.940231	0.317772
ARHGAP44	0.526	0.116504	0.103318	1.10491	-1.32473
OTUB2	0.5247	-0.731807	-0.939514	0.531428	1.13989
ENO3	0.5242	-0.832898	0.411476	1.22268	-0.80126
RAPSN	0.5236	-0.431866	0.0631831	-0.986457	1.35514
CXCL12	0.5236	-0.593205	0.0138091	1.40327	-0.82387
LINC01301	0.5235	1.3552	-0.0377367	-1.04224	-0.275218
CDKL2	0.5229	1.41854	-0.158915	-0.920631	-0.338997
N4BP2L1	0.5228	1.10556	-0.741944	0.580144	-0.943761
RFTN2	0.5215	0.245987	-0.230055	1.19337	-1.20931
CXCR4	0.5212	-0.83386	-0.274842	-0.344129	1.45283
UHRF1	0.5195	0.900864	0.679588	-1.27894	-0.301508
ICAM1	0.5192	-0.297617	0.4163	-1.2279	1.10922
CDNF	0.5186	0.967755	-0.946752	-0.774337	0.753334
MYOM1	0.5185	1.13376	-0.584116	0.506958	-1.0566
DEPDC1	0.5183	0.952912	0.730469	-1.10767	-0.575713
SAMD14	0.5176	1.1683	-1.25888	-0.106658	0.197236
SHC2	0.517	0.0433945	-1.15352	1.28009	-0.169967
HJURP	0.5165	1.12103	0.424843	-1.20185	-0.344022
DIAPH3	0.5164	1.11403	0.57474	-0.880814	-0.807952
MCM8	0.516	1.16234	0.292861	-0.225417	-1.22979
RRP8	0.5146	-0.335491	1.32626	0.0692682	-1.06004
KIF20B	0.5145	1.19424	0.331168	-0.374959	-1.15045
NOVA2	0.5142	-0.42552	-1.01142	1.33636	0.10058
EFCAB5	0.514	-0.193427	-1.01196	-0.175783	1.38117
GINS2	0.5136	1.01733	0.644539	-1.12138	-0.540483
GTF2IP20	0.5116	1.16828	-1.19194	-0.315366	0.339031
DOCK11	0.5109	-0.0003051	0.887951	-1.39713	0.509483
CASP12	0.5085	-0.125229	-0.974308	1.39551	-0.295971
WDR76	0.5077	1.18446	0.419249	-1.06198	-0.541739
RPS10	0.5077	0.0238101	0.355751	0.993613	-1.37317
AOC3	0.5076	-0.483441	0.00742633	1.38973	-0.913717
POLQ	0.5073	1.14315	0.49496	-0.588268	-1.04984
VWA7	0.5068	-0.990759	0.883555	-0.731249	0.838452
NPPA-AS1	0.5059	-0.590603	-0.618732	1.48134	-0.272006
TMC7	0.5035	-0.0627784	-0.838025	1.42201	-0.521208
SOX17	0.5033	0.0481035	-0.740638	1.3973	-0.704765
ERV3-1	0.5016	-0.690097	-0.960345	1.17129	0.479152
VPS37D	0.501	-0.270985	0.993187	-1.27744	0.55524
SLC2A6	0.5005	-0.985404	-0.433133	1.35551	0.0630287
POLD3	0.5004	1.09315	0.44862	-1.22654	-0.315227
FAM53A	0.5002	0.820414	0.726379	-1.32249	-0.224302

## Sheet: Table S5
Table S5: Significant pathway enrichments on unclustered “top variable genes”
KEGG 2021
Homologous recombination	Cell cycle	Cytokine-cytokine receptor interaction
(p = 0.04705)	(p=0.04705)	(p=0.04705)
BRCA2	CDC6	AMH
BRIP1	CDC7	BMP4
POLD3	CDC45	CDCR4
RAD51	CDK1	CX3CL1
RAD54L	DFB4	CXCL5
XRCC2	E2F1	CXCL12
	E2F2	EDA
	GADD45B	EBI3
	MAD2L1	INHBB
	MCM2	TNFSF4
	PKMYT1	TNFSF9
		TNFRSF9

## Sheet: Table S6
Table S6: Unsupervised clustering on “top variable genes”
Cluster 1	Cluster 2	Cluster 3	Cluster 4
A1BG	ACP5	ACTR3B	ADAMTS3
A4GALT	ADAMTS4	ATP11A	ARHGAP11A
AADACP1	ALCAM	AZIN2	ASH1L-AS1
AATK	ANKRD35	BIN3-IT1	ASPM
ABAT	ANTXR1	CDNF	ATAD5
ABTB2	ARHGEF16	CXCR4	BMP4
ADIPOR2	ARL4D	EFCAB5	BRCA2
AHRR	BDNF	EFCC1	BRIP1
AKR1C2	BIN1	F2RL1	C21orf58
AMH	C11orf91	FAM24B	CCDC138
ANKRD1	CCDC17	FAM71E1	CDC45
ANKRD44	CDH11	FCER1G	CDC6
AOC2	CERS4	FLJ46906	CDC7
AOC3	CYTL1	FLT3LG	CDK1
AOX1	DCBLD2	FMNL1	CDKL2
APOOP5	DOCK11	GBX2	CDKN3
ARHGAP28	EPS8L2	GCH1	CDT1
ARHGAP44	FOXC2-AS1	GSTM4	CENPK
ARHGAP5-AS1	FUT4	GTF2IP20	CENPU
ARIH2OS	GLT8D2	INHBB	CEP128
ARL15	GPNMB	ITGA9-AS1	CEP170P1
ATF3	GSTM2	LOC101930071	CHTF18
ATP8A1	HOPX	MIR4458HG	CKAP2L
BDH1	HS3ST1	MMP17	CLSPN
BMF	HYOU1	MPP4	CX3CL1
BTBD8	ICAM1	OTUB2	CYB5RL
BVES	ICOSLG	PCDH12	DBF4
C14orf132	IL4I1	PCDHGB6	DEPDC1
C1orf162	ITGB3	PLEKHH2	DHRS13
C1S	KRT7	RAPSN	DIAPH3
C2orf27A	LAMC2	RPS16P5	DLEU2L
CABP4	LINC01569	SAMD14	DMD
CAMK1D	LOC100129203	SLC16A6	E2F1
CASP12	LOC100996437	SNRK-AS1	E2F2
CCDC146	LOX	SOCS3	EDA
CCDC3	LRP1	TMEM59L	EPSTI1
CCDC74A	MAP6	TNIP3	ESCO2
CDK5R1	MAPKAPK3		EXO1
CELF6	MFAP2		FAAH
CENPJ	MGP		FAM111B
CFAP53	MICAL2		FAM53A
CFAP70	MPP2		FAM72A
CHPF	MTRNR2L8		FANCA
CNNM4	MYCL		FAXC
COL11A2	NAALADL1		FBLN5
CSPG5	NAPA-AS1		FOXM1
CSRP2	NEGR1		GINS2
CTH	NFE2L3		GINS4
CXCL12	NUCB2		GPR3
CXCL5	PLOD2		HACD4
CYP26A1	PLTP		HAS3
CYTH3	PROCR		HELLS
DACT3	PRRT3-AS1		HESX1
DNAH7	PSTPIP2		HJURP
DNAJC6	RAB36		IGF2BP1
DTNA	RCN3		IQCA1
DUSP8	RGS5		IQGAP3
EBF4	RRP8		KIF14
EBI3	SAC3D1		KIF15
EDN1	SLC2A10		KIF18A
EFNB2	SLC7A2		KIF20B
ENO3	SPOCD1		KIF24
ERV3-1	SRL		KLF3-AS1
FAM171A1	SSR4P1		LINC00323
FBXL8	STC1		LINC01301
FMO4	SYT14		LOC100128361
FZD1	TAGLN		LOC100506023
GADD45B	TFAP2A		LOC100506730
GIPC3	TMEM158		LRRC39
GJA4	TMEM25		LYPD1
GOLGA6L9	TUBA8		MAD2L1
GUSBP5	USP46-AS1		MCM10
HABP4	VPS37D		MCM2
HBEGF	VWA7		MCM8
HDAC9	VWCE		MIR186
HES6	YBX3P1		MND1
HLA-DPA1	ZNF214		MSH5-SAPCD1
INAFM1	ZNF385D		MYH11
IPO9-AS1			MYH3
ITGAV			NDC80
JAG2			NEIL3
JUNB			NEK2
KCNC3			NETO2
LFNG			NID2
LOC100507564			NRM
LRRC61			OIP5
MIAT			OLFML2A
MMP10			OXTR
MSX1			PDE1A
MTURN			PHKA1
MYO1D			PKMYT1
MYOM1			PLK4
N4BP2L1			POLD3
NEDD4L			POLQ
NOVA2			PPM1L
NPPA-AS1			PRTFDC1
OTUD1			RACGAP1P
PAIP2B			RAD51
PDE6G			RAD54L
PDGFB			RASA4CP
PEG3			RMI2
PLA2G4A			ROCK1P1
PLA2G4C			RPPH1
POLR2J4			RRM2
PTPRU			SCN8A
RASGRF2			SGSM1
RFTN2			SHMT1
RND1			SKA1
RNF139-AS1			SLC16A1-AS1
RPS10			SLC44A5
RRAD			SMC4
SAT1			SNORA64
SATB2			STX18-AS1
SEMA3B			TF
SEMA3G			TICRR
SERINC4			TIFA
SGK1			TMEM253
SH2B2			TNFSF4
SHC2			TOP2A
SHF			TROAP
SLC12A5			TSPAN7
SLC2A6			TTC32
SLC6A16			UHRF1
SLC6A6			USP32P1
SLCO2B1			VCAM1
SMARCD3			VCAN
SNAI1			WDHD1
SOCS2			WDR76
SOX17			WHAMMP1
SQLE			XRCC2
SYCP2			ZGRF1
TBC1D8			ZNF192P1
TEAD3			ZNF367
TMC7
TMEFF1
TNFRSF9
TNFSF9
TP53INP2
TRAF1
TRIB1
TSPAN10
TSPAN11
TUSC3
ZCWPW1
ZFP2
ZFP36
ZHX1-C8orf76
ZNF117
ZNF497
ZNF90

## Sheet: Table S7
Table S7: Significant pathway enrichments in ”top variable genes” clusters
		Log2FC
Cluster	Pathway/Gene	PAH01	PAH02	PAH03	PAH04
1	Inflammatory Response (MSigDB)
	ITGB3	0.251785	1.97573	-0.509741	1.05251
	ICOSLG	-1.11484	0.0839065	-0.675712	-1.37754
	SLC7A2	1.40949	2.90235	-1.65525	0.11219
	ICAM1	-0.590064	-0.143744	-1.17165	0.289451
	DCBLD2	0.0217279	1.25724	-0.452343	-0.215524
	Average	-0.0043807	1.2151	-0.89294	-0.027782
1	Mesenchymal Transition (MSigDB)
	TAGLN	-0.759837	0.923042	-2.83211	-1.0546
	LOX	-0.132311	1.66225	-1.59319	0.337403
	BDNF	0.705736	2.91504	-3.52621	-1.16915
	ITGB3	0.251785	1.97573	-0.509741	1.05251
	CDH11	5.19785	7.94826	-2.00928	2.52411
	MGP	2.59791	3.40092	0.280061	2.46944
	LAMC2	2.14101	2.91431	-1.44961	0.753313
	PLOD2	0.0822393	1.28995	-0.768544	-0.106549
	Average	1.26055	2.87869	-1.55108	0.60081
1	Extracellular Matrix Organization 1 (Reactome)
	ADAMTS4	0.563636	1.65956	0.050139	2.66238
	LOX	-0.132311	1.66225	-1.59319	0.337403
	ITGB3	0.251785	1.97573	-0.509741	1.05251
	MFAP2	-0.258819	0.78843	-1.14339	0.120208
	LAMC2	2.14101	2.91431	-1.44961	0.753313
	PLOD2	0.0822393	1.28995	-0.768544	-0.106549
	ICAM1	-0.590064	-0.143744	-1.17165	0.289451
	Average	0.293925	1.4495	-0.940856	0.729817
2	Extracellular Matrix Organization 2 (Reactome)
	BMP4	-0.205436	-0.602345	-1.63011	-2.39452
	VCAN	3.82172	4.66823	-3.59275	0.214975
	VCAM1	-0.606605	-1.07338	-1.28415	-3.54024
	ADAMTS3	0.220832	0.701658	-1.59638	-3.1462
	DMD	0.638078	0.0693098	-2.02068	-0.936964
	NID2	1.55691	0.50359	-2.63524	0.495468
	FBLN5	-1.82665	0.458144	-2.79587	-5.19369
	Average	0.51412	0.67503	-2.22217	-2.0716
2	Rho GTPase Signaling (Reactome)
	CENPU	1.09993	0.65873	-1.73094	-1.98531
	KIF18A	1.19372	1.06286	-0.839754	-1.19776
	DIAPH3	1.12239	0.350704	-1.73211	-1.62784
	CENPK	1.28285	0.644751	-1.7678	-0.988217
	KIF14	1.34039	0.424152	-0.748594	-1.15445
	MYH11	-0.0554669	-1.30151	-0.838731	-1.54056
	IQGAP3	1.45717	0.107307	-2.67933	-1.84089
	SKA1	1.41095	0.961321	-0.866211	-1.54477
	NDC80	1.70117	0.788615	-1.33418	-1.3209
	MAD2L1	1.33166	0.805803	-0.523594	-1.15227
	ARHGAP11A	1.57494	0.802558	-0.889409	-1.45466
	EPSTI1	-0.411014	-1.83321	-2.39691	-1.6248
	Average	1.08739	0.28934	-1.3623	-1.4527
2	Cell Cycle/DNA Repair (MSigDB, KEGG, Reactome)
	PLK4	1.28362	0.402341	-0.629042	-1.10444
	GINS2	1.37116	0.628579	-2.88907	-1.73194
	POLQ	1.6954	0.853127	-0.554442	-1.15422
	TROAP	1.92767	0.70693	-2.65198	-1.09531
	BRCA2	1.19549	0.0556386	-0.885978	-1.19922
	NDC80	1.70117	0.788615	-1.33418	-1.3209
	KIF15	1.8275	1.19237	-1.69988	-1.90244
	EXO1	1.38015	0.333634	-2.22349	-1.79756
	CDK1	1.52528	0.646637	-2.37048	-1.41564
	NEK2	1.95538	0.396629	-2.64862	-1.07096
	DMD	0.638078	0.0693098	-2.02068	-0.936964
	KIF20B	1.42427	0.588137	-0.0959548	-0.847243
	HELLS	1.50203	0.576719	-1.85072	-0.963904
	RRM2	1.84375	1.11296	-4.54612	-1.4726
	SHMT1	1.12023	0.41934	-1.78351	-0.180386
	GINS4	1.10005	0.345799	-0.0496065	-1.51028
	SMC4	1.1553	0.691173	-0.0478481	-0.869634
	DIAPH3	1.12239	0.350704	-1.73211	-1.62784
	DEPDC1	1.44886	1.05722	-2.17905	-1.24247
	CDKN3	1.72716	0.81239	-1.31107	-1.32247
	MAD2L1	1.33166	0.805803	-0.523594	-1.15227
	TOP2A	1.84329	0.898376	-3.55974	-1.12028
	DBF4	0.8525	0.335634	-0.789292	-0.591096
	CDC45	1.46512	0.464293	-3.52334	-0.889161
	E2F1	1.23976	0.876785	-2.04532	-1.12651
	E2F2	1.55166	-0.33258	-3.26974	-1.76067
	CDC7	0.840343	0.481439	-0.626213	-0.527417
	CDC6	1.25306	0.140347	-2.4325	-1.75582
	PKMYT1	1.85774	0.295398	-2.98736	-1.36726
	MCM2	1.35026	1.17245	-2.3077	-1.46689
	POLD3	0.787993	0.324419	-0.880433	-0.224975
	XRCC2	1.00068	-0.311642	-1.10825	-1.42821
	RAD54L	1.45643	0.240735	-1.16334	-1.62201
	RMI2	2.00603	0.450369	-2.9178	-0.605821
	BRIP1	1.47747	0.0769416	-3.53512	-1.26618
	RAD51	0.958403	0.115581	-1.71367	-1.36105
	FANCA	1.4574	0.57393	-2.39287	-1.15875
	MCM8	1.29286	0.540775	0.0924766	-0.776281
	HJURP	1.90368	0.551084	-2.60935	-0.942712
	MCM10	1.45197	0.466797	-5.64029	-1.48413
	FOXM1	1.45163	1.06291	-3.24481	-1.03241
	CHTF18	1.28397	0.635471	-1.02264	-0.853197
	SKA1	1.41095	0.961321	-0.866211	-1.54477
	OIP5	1.25272	0.565258	-0.692813	-1.9016
	CDT1	1.49122	0.850901	-3.95821	-1.00747
	CENPU	1.09993	0.65873	-1.73094	-1.98531
	MND1	1.32545	0.361509	-1.95221	-1.62757
	ESCO2	1.42641	0.391218	-2.2811	-1.89979
	KIF18A	1.19372	1.06286	-0.839754	-1.19776
	CENPK	1.28285	0.644751	-1.7678	-0.988217
	CLSPN	1.56901	0.184363	-2.74595	-1.32236
	NEIL3	1.85747	1.26652	-1.85778	-1.42671
	Average	1.40324	0.554635	-1.93072	-1.23425
3	Angiogenesis (MSigDB)
	JAG2	-0.99524	-2.29638	0.774823	-1.69312
	ITGAV	-0.938544	-0.762366	0.660053	-1.15636
	MSX1	-1.93108	-3.37922	1.26608	-3.34264
	Average	-1.28829	-2.14599	0.900319	-2.06404
3	KRAS Signaling Up (MSigDB)
	PEG3	1.49163	-1.95348	0.519559	-0.912429
	SEMA3B	-0.606395	0.713914	0.439722	-1.39961
	TRAF1	-0.362617	-2.02098	0.908114	-0.675069
	TRIB1	-0.643884	-0.118546	1.86766	0.447671
	HDAC9	-1.66797	-5.42342	2.83656	-3.61184
	MMP10	0.686404	1.23071	4.25726	3.37298
	HBEGF	-1.32217	-0.853832	1.37063	-0.901775
	Average	-0.346428	-1.20366	1.74279	-0.525725
3	p53 Pathway (MSigDB)
	JAG2	-0.99524	-2.29638	0.774823	-1.69312
	RRAD	-0.950796	-1.45987	5.67703	-2.43589
	TNFSF9	-0.115974	0.36734	3.07297	1.10132
	ABAT	0.1369	-2.30996	2.34444	-0.453854
	SAT1	-1.82769	-2.0837	0.702382	-2.14079
	ATF3	-0.510259	-1.73937	2.61371	-1.25329
	HBEGF	-1.32217	-0.853832	1.37063	-0.901775
	CDK5R1	-0.218618	-0.594935	0.960254	-0.286502
	Average	-0.72548	-1.37134	2.18953	-1.00799
3	Hypoxia (MSigDB)
	SLC6A6	-1.37102	-1.80773	0.45413	-0.45801
	ZFP36	-0.273448	-0.371571	1.36139	0.622645
	DTNA	-0.810103	-2.22279	1.67675	-3.68424
	CSRP2	-0.201057	-1.46349	1.88056	-1.82284
	PDGFB	-1.47295	-3.27977	0.974541	-2.53456
	NEDD4L	-1.20415	-1.59889	0.196474	-1.4216
	ENO3	-0.942601	0.111756	0.79909	-0.915794
	ATF3	-0.510259	-1.73937	2.61371	-1.25329
	Average	-0.848199	-1.54648	1.24458	-1.43346
3	TNFɑ Signaling via NF-κB 1 (MSigDB)
	EDN1	-0.666766	-1.6908	0.441072	-2.09715
	GADD45B	-0.487971	-0.874187	1.94312	-1.51087
	TNFRSF9	-2.17869	-1.46537	-0.154601	-2.44139
	TRAF1	-0.362617	-2.02098	0.908114	-0.675069
	SAT1	-1.82769	-2.0837	0.702382	-2.14079
	SLC2A6	-0.65459	-0.418592	0.345735	-0.206571
	ZFP36	-0.273448	-0.371571	1.36139	0.622645
	TNFSF9	-0.115974	0.36734	3.07297	1.10132
	TRIB1	-0.643884	-0.118546	1.86766	0.447671
	SGK1	-0.759479	-0.865043	1.94028	-1.20379
	JUNB	0.0280238	-0.465341	2.01769	0.568769
	ATF3	-0.510259	-1.73937	2.61371	-1.25329
	HBEGF	-1.32217	-0.853832	1.37063	-0.901775
	Average	-0.751962	-0.96923	1.4177	-0.745407
4	TNFɑ Signaling via NF-κB 2 (MSigDB)
	SOCS3	-0.282477	0.125466	-0.610216	1.34135
	GCH1	-1.44376	-2.0437	-0.446571	-0.411434
	SLC16A6	-0.244788	-2.59036	2.03269	1.44857
	F2RL1	0.15563	0.08091	-0.0768049	1.70684
	Average	-0.453849	-1.10692	0.224774	1.02133
