# Supplementary material for: Shear stress unveils patient-specific transcriptional signatures in PAH: Towards personalized molecular diagnostics
Source: Theranostics. 2025 Jan 2;15(5):1589–605. doi: 10.7150/thno.105729 (PMC11780538; doi:10.7150/thno.105729)
Supplement: Supplementary file 3 — Supplementary fragments per gene. [file thnov15p1589s3.xlsx]

## Sheet: Book1
feature	PAH_hPMEC_HSS_PAH01	PAH_hPMEC_HSS_PAH02	PAH_hPMEC_HSS_PAH03	PAH_hPMEC_HSS_PAH04	PAH_hPMEC_LSS_PAH01	PAH_hPMEC_LSS_PAH02	PAH_hPMEC_LSS_PAH03	PAH_hPMEC_LSS_PAH04	PAH_hPMEC_Static_PAH01	PAH_hPMEC_Static_PAH02	PAH_hPMEC_Static_PAH03	PAH_hPMEC_Static_PAH04	Control_hPMEC_HSS_CTR01	Control_hPMEC_HSS_CTR02	Control_hPMEC_HSS_CTR03	Control_hPMEC_HSS_CTR04	Control_hPMEC_LSS_CTR01	Control_hPMEC_LSS_CTR02	Control_hPMEC_LSS_CTR03	Control_hPMEC_LSS_CTR04	Control_hPMEC_Static_CTR01	Control_hPMEC_Static_CTR02	Control_hPMEC_Static_CTR03	Control_hPMEC_Static_CTR04
A1BG	5	16	15	5	10	28	27	8	4	9	22	12	6	12	9	3	6	12	7	2	8	3	1	1
A1BG-AS1	19	44	46	27	22	63	55	41	13	25	33	14	17	26	11	12	12	40	14	9	7	17	11	9
A1CF	0	0	0	0	0	0	0	0	0	0	0	0	0	0	0	0	0	1	0	0	0	0	0	0
A2M	629	74	538	215	780	86	547	348	601	2586	2051	1650	9089	669	604	4674	4636	1295	984	2524	6063	1324	1714	2411
A2M-AS1	15	19	7	9	32	16	12	5	21	23	27	10	24	20	9	28	26	26	11	34	23	26	23	22
A2ML1	0	0	0	0	0	0	0	0	0	0	0	0	0	0	0	0	0	0	0	0	0	0	0	0
A2MP1	0	0	1	0	0	0	0	0	0	1	0	0	0	0	0	0	3	0	0	0	2	0	0	0
A3GALT2	0	0	0	0	2	0	0	0	0	0	1	0	0	0	1	0	1	0	0	0	1	0	0	0
A4GALT	338	253	1600	207	385	297	888	212	390	415	539	402	561	743	709	476	447	837	659	382	453	561	566	428
A4GNT	0	0	0	0	0	0	0	0	0	0	0	0	0	0	0	0	0	0	0	0	0	0	0	0
AA06	0	0	0	0	0	0	0	0	0	0	0	0	0	0	0	0	0	0	0	0	0	0	0	0
AAAS	264	278	346	255	325	355	215	285	274	213	278	319	298	299	277	262	222	323	347	229	213	221	258	193
AACS	201	191	217	278	272	252	189	320	281	244	245	325	135	196	243	158	161	225	304	218	184	175	309	232
AACSP1	0	0	0	0	0	0	0	0	0	0	0	0	0	0	0	0	0	0	0	0	0	0	0	0
AADAC	17	0	218	8	16	2	104	12	5	1	45	1	32	43	37	0	51	12	35	9	19	1	17	9
AADACL2	0	0	0	0	0	0	0	0	0	0	0	0	0	0	0	0	0	0	0	0	0	0	0	0
AADACL2-AS1	1	0	0	0	1	0	2	0	2	0	0	1	0	0	0	0	0	0	0	0	0	0	0	0
AADACL3	0	0	0	0	0	0	0	0	0	0	0	0	0	0	0	0	0	0	0	0	0	0	0	0
AADACL4	0	0	0	0	0	0	0	0	0	0	0	0	0	0	0	0	0	0	0	0	0	0	0	0
AADACP1	40	3	211	19	36	9	81	32	25	5	36	13	15	54	82	2	64	11	88	10	23	6	73	5
AADAT	21	16	47	12	17	9	33	20	31	15	116	10	25	51	44	14	36	40	68	8	25	35	66	11
AAED1	127	112	220	154	141	149	147	149	129	143	143	96	130	163	137	121	113	178	131	102	116	97	88	94
AAGAB	489	355	630	547	558	418	386	514	509	449	512	537	530	624	447	440	390	550	445	406	380	467	494	406
AAK1	1606	1236	1963	1974	1698	1554	1207	2046	2072	1504	1634	1987	1643	2307	1540	1418	1411	2208	1887	1370	1381	1389	1721	1404
AAMDC	117	125	180	148	163	179	128	157	113	98	150	140	105	123	109	116	124	128	147	136	119	106	169	121
AAMP	509	472	753	738	638	655	504	822	523	517	639	616	511	684	491	435	484	738	550	520	416	448	616	449
AANAT	1	0	0	0	3	0	0	1	0	0	0	0	0	0	1	0	3	1	0	0	0	0	1	0
AAR2	297	357	594	335	396	510	328	411	355	350	478	354	363	401	283	336	332	443	380	325	325	323	367	266
AARD	0	0	0	0	0	0	0	0	0	3	0	0	0	0	0	0	0	0	0	0	0	0	0	0
AARS	1081	1145	768	1206	1162	1328	740	1298	1107	948	1243	1457	1060	900	992	964	824	1091	1128	841	916	987	1358	842
AARS2	224	160	253	213	212	216	136	232	163	136	197	205	176	214	197	158	156	183	195	146	124	141	158	107
AARSD1	1	0	0	0	0	0	0	0	0	0	0	0	0	0	0	2	0	0	0	1	0	1	0	0
AASDH	185	139	182	182	182	163	139	159	164	120	200	148	160	203	168	136	147	254	193	167	117	145	147	103
AASDHPPT	551	683	609	637	588	827	410	670	518	421	607	513	515	784	480	416	446	694	626	467	337	383	498	336
AASS	540	346	395	429	656	519	304	637	961	694	461	825	356	439	335	238	418	578	572	416	470	639	394	534
AATBC	10	51	10	8	15	61	15	9	12	8	21	7	13	14	48	17	4	34	43	5	11	9	12	3
AATF	364	361	616	463	406	461	307	534	397	372	422	457	386	445	402	372	383	446	434	380	360	316	416	283
AATK	21	51	113	17	50	85	121	28	37	37	62	31	93	118	78	85	97	160	111	125	77	42	80	86
AATK-AS1	0	0	1	0	0	0	0	0	0	0	0	0	0	0	0	0	0	0	0	0	0	0	0	0
ABALON	6	7	4	11	6	12	5	5	5	10	7	7	5	1	9	15	4	4	3	7	7	7	8	4
ABAT	29	5	167	23	41	11	138	60	65	33	128	68	18	48	52	17	17	59	99	47	17	24	83	61
ABCA1	393	245	390	412	648	368	122	522	662	468	340	833	833	1097	471	1010	1313	1647	650	1659	1040	766	1101	1325
ABCA10	19	4	15	21	19	9	14	16	16	7	16	26	10	20	18	9	26	34	25	18	19	11	16	5
ABCA11P	62	21	48	40	65	39	44	44	35	15	118	37	43	33	73	30	37	40	81	28	32	35	50	32
ABCA12	0	0	1	0	0	0	0	0	0	0	0	0	0	0	0	0	0	0	1	0	0	0	1	0
ABCA13	1	0	4	4	0	0	0	2	2	2	1	0	0	0	0	1	3	3	0	3	1	1	5	1
ABCA17P	3	0	0	2	2	2	0	1	3	2	4	0	0	3	2	1	1	0	3	4	0	1	0	0
ABCA2	528	698	445	658	410	724	330	707	304	248	348	343	616	434	597	489	330	389	463	369	197	160	285	245
ABCA3	811	825	231	1281	710	928	338	1179	1074	909	953	1108	1437	406	1090	752	860	716	1051	467	1599	1048	1258	684
ABCA4	30	21	226	6	90	19	152	9	503	130	2551	41	36	130	250	24	12	290	604	22	73	844	461	36
ABCA5	277	150	196	357	376	291	244	445	326	242	471	431	265	360	303	157	359	528	487	302	370	340	296	181
ABCA6	554	428	879	1133	1309	1289	874	1968	1992	2307	1406	2067	158	530	89	207	490	847	222	607	705	997	598	850
ABCA7	206	83	169	300	140	67	145	229	81	71	179	147	587	235	302	128	148	253	262	133	102	111	111	97
ABCA8	92	87	8	3	149	193	2	7	204	77	5	9	2	14	2	0	2	16	0	0	1	12	3	26
ABCA9	137	143	208	238	365	446	210	408	485	1161	210	523	54	58	46	28	161	152	55	128	200	165	95	193
ABCA9-AS1	0	0	0	0	0	0	0	0	0	0	0	0	0	0	0	0	0	0	0	0	0	3	0	0
ABCB1	276	245	21	60	193	259	10	52	52	188	3	50	1732	1978	584	601	956	1260	287	380	189	90	227	32
ABCB10	376	256	243	374	348	292	197	380	279	210	338	264	318	289	359	295	263	337	373	268	278	226	276	221
ABCB11	6	3	5	1	9	3	0	12	6	5	2	8	1	7	11	7	8	8	6	5	5	5	7	7
ABCB4	2	1	12	2	0	0	14	2	0	2	9	1	20	4	8	4	17	8	6	3	5	0	10	0
ABCB5	0	0	0	0	0	0	0	0	0	0	0	0	0	0	0	0	0	0	0	0	0	0	0	0
ABCB6	790	403	692	819	647	468	361	738	204	116	166	202	421	668	566	293	336	567	423	379	150	148	185	115
ABCB7	237	220	255	231	295	280	127	236	234	250	244	260	233	280	217	185	199	273	224	185	199	190	207	189
ABCB8	219	202	288	256	290	250	238	306	194	186	200	277	163	274	235	203	181	278	241	194	171	151	227	141
ABCB9	80	105	133	71	98	129	130	80	104	124	145	73	191	172	107	229	113	270	118	149	109	101	146	122
ABCC1	1945	1960	2050	2266	1861	2543	1375	2122	1563	1719	2435	1705	1990	2566	2047	1983	1377	2119	1615	1723	1104	1505	2181	1257
ABCC10	355	346	398	515	429	390	353	539	338	272	354	460	454	528	429	351	341	483	414	345	329	309	380	216
ABCC11	1	1	4	1	0	1	1	0	0	0	2	0	0	1	0	0	0	0	0	0	0	0	2	0
ABCC12	0	0	0	0	0	0	0	0	0	0	0	0	0	0	0	0	0	0	0	0	0	0	0	0
ABCC13	0	0	0	0	1	0	0	0	2	0	0	0	0	0	0	0	0	2	2	0	0	0	1	1
ABCC2	33	15	119	43	38	21	12	36	25	27	9	16	33	50	25	18	35	30	19	21	15	11	20	9
ABCC3	782	275	74	348	575	381	33	150	18	28	10	6	220	569	1042	194	232	458	562	326	6	19	38	17
ABCC4	630	666	712	717	621	594	362	616	425	321	236	396	601	764	546	653	287	458	438	246	201	227	437	274
ABCC5	417	488	519	543	465	581	406	531	412	347	367	399	501	585	542	386	382	519	517	414	340	252	306	291
ABCC5-AS1	0	0	0	0	0	0	0	0	0	0	0	0	0	0	0	0	0	1	0	0	0	0	0	0
ABCC6	2	2	0	0	0	2	0	0	3	1	0	0	0	0	0	0	0	1	0	1	0	0	0	0
ABCC6P1	0	0	0	0	0	0	0	0	0	2	0	0	0	0	0	0	0	0	0	0	1	0	0	0
ABCC6P2	2	1	0	0	0	0	0	0	0	0	1	0	0	0	0	0	1	0	0	0	0	0	0	0
ABCC8	0	0	0	0	0	0	0	0	0	0	0	0	0	0	0	0	0	0	0	0	0	0	0	0
ABCC9	1	0	0	2	1	0	0	1	0	0	0	0	0	0	0	0	0	0	1	0	0	1	1	1
ABCD1	173	136	672	262	210	194	305	302	118	120	132	146	167	721	178	208	169	297	213	231	127	115	158	109
ABCD2	0	0	0	0	0	0	0	0	0	0	0	0	0	0	0	0	1	0	0	0	0	0	0	0
ABCD3	493	379	881	469	571	415	496	503	479	352	632	370	521	819	564	520	392	764	618	447	343	350	435	304
ABCD4	389	279	354	459	458	458	311	482	441	420	376	392	446	464	336	322	461	577	450	377	405	370	377	330
ABCE1	932	950	1427	976	1071	1014	770	976	1123	928	1187	1126	901	1232	797	786	818	1066	950	666	824	1109	1060	768
ABCF1	908	718	1181	1115	1103	994	716	1240	993	745	895	1018	842	1090	869	800	742	1082	995	792	711	748	1054	689
ABCF2	730	774	890	916	870	921	584	1097	665	612	709	850	802	867	731	689	741	832	812	670	628	587	755	619
ABCF3	418	495	611	499	483	676	393	535	407	368	522	475	504	575	429	428	447	590	460	446	400	400	460	352
ABCG1	689	411	2663	732	831	393	1325	554	511	424	996	227	568	1364	1388	545	501	1136	1150	590	450	435	739	327
ABCG2	1505	415	204	566	1228	337	151	415	538	382	72	166	829	1166	130	640	922	2185	178	718	346	176	88	373
ABCG4	17	62	14	15	5	76	13	20	7	14	5	11	19	6	20	24	12	12	13	14	3	4	10	5
ABCG5	0	0	0	0	0	0	0	0	0	0	0	0	0	0	0	0	0	0	0	0	0	0	0	0
ABCG8	0	0	0	0	0	0	0	0	0	0	0	0	0	0	0	0	0	0	0	0	0	0	0	0
ABHD1	2	0	0	1	1	0	0	0	0	0	2	0	0	0	0	1	0	0	0	0	1	1	0	0
ABHD10	293	449	285	275	331	486	177	293	282	279	377	326	368	401	275	281	287	343	332	278	268	372	325	265
ABHD11	59	54	31	96	59	43	31	85	31	25	45	47	55	46	76	63	45	52	52	47	48	30	54	24
ABHD11-AS1	3	1	4	10	5	4	1	2	0	2	3	2	7	5	0	4	6	4	5	6	4	0	3	3
ABHD12	308	384	801	338	312	435	442	343	266	284	344	304	260	434	336	218	230	304	346	208	287	208	258	288
ABHD12B	0	0	0	1	0	0	0	0	0	0	0	0	0	0	0	0	0	0	0	0	0	0	0	0
ABHD13	240	219	343	370	316	282	217	358	319	289	326	269	243	445	257	217	244	391	347	251	235	259	236	252
ABHD14A	30	33	22	12	34	37	17	21	23	20	30	25	38	31	18	37	29	37	32	30	26	26	26	14
ABHD14A-ACY1	0	0	0	0	0	0	0	0	0	0	0	0	0	0	0	0	0	0	0	0	0	0	0	0
ABHD14B	229	229	250	188	299	328	235	185	289	331	357	258	229	243	204	200	198	291	293	200	279	247	261	224
ABHD15	110	77	100	132	119	88	92	166	82	77	85	98	131	91	83	98	102	118	88	103	89	79	75	56
ABHD16A	301	239	521	379	309	258	358	313	262	218	322	292	378	495	326	322	265	475	294	319	242	225	285	256
ABHD16B	0	0	0	0	2	1	1	3	0	0	0	0	1	1	1	0	1	0	1	1	1	1	0	1
ABHD17A	25	16	35	32	25	25	29	42	20	26	28	19	35	47	24	42	52	56	34	54	26	28	31	39
ABHD17B	225	168	314	263	294	243	356	246	316	208	546	282	220	365	318	220	208	462	311	238	204	288	214	227
ABHD17C	103	165	123	142	128	259	82	143	118	137	94	120	70	302	148	49	67	131	147	44	91	78	95	63
ABHD2	1159	1256	1505	1073	1167	1343	1220	1028	962	1066	1862	987	1494	1685	1562	1109	1064	1726	1453	952	1044	1321	1193	896
ABHD3	142	55	219	102	117	40	98	109	63	54	60	70	84	207	114	71	54	117	105	65	55	54	63	49
ABHD4	738	417	1957	938	1074	670	1359	1239	444	371	537	619	890	1868	758	652	1026	1636	845	1205	441	457	592	460
ABHD5	299	319	483	550	369	443	190	572	282	189	179	335	331	500	235	263	341	280	209	352	255	162	230	250
ABHD6	97	81	135	144	124	137	139	123	159	146	160	154	81	75	92	96	106	120	74	121	105	115	103	119
ABHD8	61	70	64	76	57	98	50	78	50	68	84	88	67	46	51	40	49	64	59	49	64	42	50	37
ABI1	761	730	1192	1084	885	844	739	1120	836	774	941	835	959	1157	764	779	751	1253	905	849	825	689	870	655
ABI2	716	678	784	926	907	974	633	1155	929	739	1027	1121	696	900	769	615	748	1099	1086	805	763	831	837	707
ABI3	576	610	278	1069	337	476	200	591	161	90	76	239	628	331	535	379	328	234	268	196	121	61	115	105
ABI3BP	379	776	455	494	387	678	454	634	712	303	1464	1081	536	444	1881	869	430	660	2625	671	467	619	1625	821
ABL1	1086	1101	1546	1140	1549	1807	1094	1625	1417	1186	1253	1620	1367	1621	995	1131	1391	1691	1204	1426	1119	1196	1365	1098
ABL2	2570	2043	5925	2250	3728	3207	2859	3130	4629	3848	2447	3739	2674	6208	2285	2380	3019	4226	3031	3012	2438	2930	3969	3170
ABLIM1	5414	2824	3505	2273	6944	2921	2520	3038	8653	4424	3550	4449	5378	3673	3731	3416	4788	5968	4764	3851	3895	4996	4898	5201
ABLIM2	33	43	22	46	21	16	12	19	24	8	10	18	90	51	103	15	13	51	61	6	35	26	25	7
ABLIM3	1624	2116	2126	2374	1180	1672	880	1677	1200	1067	2143	1339	2738	1585	1711	2126	1182	1321	1330	1106	1238	1056	1263	1130
ABO	2	0	10	0	0	0	4	0	0	0	11	0	0	5	1	0	0	1	0	0	0	2	0	1
ABR	1346	1169	1250	1294	1269	1243	1049	1336	870	703	825	978	1530	1741	1300	1206	1043	1527	1259	1080	1006	700	1022	891
ABRA	0	0	0	0	0	0	0	0	0	0	0	0	0	0	0	0	0	0	0	0	0	0	0	0
ABRACL	366	496	618	643	449	620	275	725	387	404	178	513	559	611	149	425	613	440	192	520	590	236	371	441
ABT1	163	162	263	225	244	209	176	236	213	186	222	255	178	271	181	168	198	284	230	187	161	165	205	188
ABTB1	62	75	78	126	126	175	79	138	78	114	96	103	120	98	92	84	117	147	129	81	71	71	102	69
ABTB2	8	9	41	17	6	9	7	11	5	8	16	4	16	26	4	18	3	39	5	4	1	2	10	2
ACAA1	314	390	306	386	327	433	275	400	326	272	333	406	395	371	362	329	286	381	425	271	250	244	387	233
ACAA2	302	246	196	440	341	273	157	406	232	276	242	392	335	186	206	292	283	216	238	270	251	154	282	154
ACACA	1143	1175	1551	1131	1108	1442	1026	1310	1318	1170	1148	1112	1011	1197	1174	1058	822	1203	1136	1010	1132	1066	1193	977
ACACB	77	25	28	56	82	26	31	75	106	31	123	56	164	20	46	69	87	54	51	33	108	66	28	58
ACAD10	159	135	170	148	172	168	110	153	127	126	123	144	156	163	125	119	130	146	180	115	117	90	127	108
ACAD11	24	30	19	24	20	31	19	27	9	28	29	30	39	19	32	20	24	28	29	20	22	12	13	10
ACAD8	237	257	211	271	258	373	176	278	194	204	276	231	225	256	196	167	205	238	244	212	175	180	141	185
ACAD9	401	528	323	418	392	632	282	415	292	293	347	404	371	399	341	311	309	422	370	266	342	276	393	271
ACADL	0	0	0	0	0	0	0	0	2	0	0	0	0	0	0	0	0	0	0	0	0	0	0	0
ACADM	377	288	335	348	478	367	272	347	438	371	397	366	375	466	373	346	307	482	473	319	321	371	296	302
ACADS	98	67	138	99	117	73	139	105	93	81	220	101	109	104	120	134	94	174	155	88	112	132	127	134
ACADSB	163	92	137	174	198	162	103	237	201	139	187	152	84	130	136	99	119	147	183	138	109	79	132	128
ACADVL	2602	1988	2184	3052	2707	2393	2149	2949	1660	1490	1871	2160	2781	2844	2802	2631	1935	3860	2765	2374	1594	1743	2030	1590
ACAN	0	0	4	0	0	0	4	0	0	0	1	0	0	15	0	0	0	7	0	0	1	3	0	19
ACAP1	0	0	2	2	0	0	2	1	0	0	2	0	1	3	2	0	2	1	1	0	1	0	2	0
ACAP2	1057	1175	1404	1480	1208	1567	864	1549	1110	1063	1185	974	1144	1485	1077	942	1114	1322	1175	1087	1235	1084	882	981
ACAP3	410	274	305	377	333	292	302	317	243	199	240	238	544	385	404	390	291	371	361	374	241	197	225	197
ACAT1	643	1001	962	677	615	981	578	702	480	442	632	574	601	674	664	601	463	603	589	514	455	373	516	428
ACAT2	161	132	110	112	188	201	119	146	178	131	179	236	157	99	142	172	109	191	155	188	153	222	161	154
ACBD3	530	622	794	638	727	845	575	786	718	634	772	686	661	902	581	547	597	918	743	645	638	681	778	575
ACBD4	53	54	39	59	55	60	31	62	57	54	63	43	55	55	33	56	54	58	69	44	49	39	49	47
ACBD5	300	243	561	457	448	350	372	472	378	326	473	380	386	692	386	322	358	581	418	416	442	402	391	340
ACBD6	273	277	298	390	350	407	276	388	281	330	410	348	284	336	293	258	292	427	336	289	286	291	266	284
ACBD7	30	17	26	6	35	14	25	5	26	10	11	21	14	28	14	14	40	32	20	7	19	39	23	22
ACCS	136	87	43	81	148	86	36	66	127	60	102	80	105	53	79	73	59	65	113	52	92	65	49	73
ACCSL	0	0	0	0	1	0	0	0	1	0	0	1	0	0	0	0	0	0	0	0	0	0	0	0
ACD	141	112	100	121	138	154	77	155	94	116	116	156	133	105	105	118	106	126	105	118	103	106	109	97
ACE	833	893	1286	1336	1872	1938	1620	2247	1928	2749	1621	2431	3037	2418	541	1609	2691	3584	1100	1672	2008	1204	1175	2152
ACE2	0	0	1	2	0	1	0	0	0	0	0	0	0	0	3	0	1	0	0	0	1	0	0	0
ACER1	0	0	0	0	0	0	0	0	0	0	0	0	1	0	0	0	0	0	0	0	2	0	0	0
ACER2	126	74	58	141	141	133	60	250	106	107	69	170	76	126	100	52	120	209	98	101	106	65	65	51
ACER3	680	666	668	716	687	746	486	598	622	444	565	445	616	686	715	499	497	742	650	432	396	413	454	398
ACHE	5	4	98	2	4	1	85	4	0	3	52	5	4	16	15	0	1	35	18	2	5	13	17	6
ACIN1	2159	1644	2451	2392	2498	2179	1623	2746	2289	1971	2159	2621	2513	2435	1997	1873	2133	2683	2199	2196	1948	1802	2137	1707
ACKR1	36	71	0	19	2	3	0	0	4	0	0	1	19	0	0	5	0	0	1	1	0	2	0	2
ACKR2	9	2	61	0	22	1	79	0	7	0	79	0	3	18	49	0	0	22	41	0	2	20	5	2
ACKR3	501	678	52	86	210	245	31	8	312	242	192	47	444	29	173	121	66	165	71	18	86	149	315	33
ACKR4	79	29	0	24	40	28	0	16	33	6	0	29	10	3	71	1	0	1	31	0	2	12	14	8
ACLY	2731	3088	3867	3997	3125	3392	2558	4000	2862	2527	3073	3458	3061	3272	3117	2741	2493	3346	3292	2639	2524	2428	3089	2332
ACMSD	0	0	0	0	0	0	0	0	0	0	0	0	0	0	0	0	0	0	0	0	0	0	0	0
ACO1	1012	835	1033	1157	1192	1191	865	1551	1068	891	1727	1503	1120	1183	1103	1014	1180	1351	1263	1203	919	1003	1305	817
ACO2	724	774	1505	875	788	968	951	966	755	686	991	867	791	1278	952	772	677	1149	1026	703	686	673	832	635
ACOT1	4	4	8	4	5	10	9	5	11	9	17	6	8	2	3	7	9	3	6	5	8	2	7	7
ACOT11	23	41	62	43	26	41	39	44	17	28	26	34	12	67	39	7	7	24	34	8	5	9	24	10
ACOT12	0	0	0	1	0	0	0	0	0	0	0	0	0	0	0	0	0	0	0	0	0	0	0	0
ACOT13	191	139	253	173	162	177	128	184	119	98	167	107	169	185	154	148	140	187	168	131	127	89	153	88
ACOT2	31	24	18	23	39	88	14	46	47	57	42	57	64	16	28	45	29	28	41	28	40	48	48	31
ACOT4	1	2	2	2	1	2	0	9	1	3	7	5	10	1	5	5	4	3	2	6	7	4	12	6
ACOT6	0	0	0	0	0	0	1	0	0	0	0	0	0	0	0	1	0	0	0	0	0	0	0	0
ACOT7	637	618	770	817	475	446	495	613	299	322	492	443	643	845	702	795	296	598	527	471	291	258	459	248
ACOT8	77	102	130	106	93	146	94	107	59	73	102	104	85	122	79	82	94	106	78	83	61	79	91	66
ACOT9	552	492	834	749	670	632	649	757	536	522	620	605	650	795	598	618	536	831	637	559	518	446	594	365
ACOX1	668	737	891	912	832	987	568	1011	798	737	762	888	753	1103	692	720	691	1052	746	819	747	748	870	679
ACOX2	34	22	4	18	32	33	2	20	47	26	3	37	4	3	10	3	0	1	16	2	2	10	13	12
ACOX3	225	159	277	223	293	219	172	293	215	219	224	268	275	334	233	188	241	341	263	202	241	210	241	164
ACOXL	0	0	0	0	0	1	0	0	1	1	0	0	0	2	0	2	0	1	1	0	5	1	0	0
ACP1	389	359	401	458	505	434	291	474	408	400	485	446	393	455	363	290	352	505	440	339	354	367	365	330
ACP2	360	424	492	440	512	714	420	475	476	394	523	373	402	482	417	329	360	617	418	353	308	338	377	302
ACP5	275	1286	4	937	268	2458	7	715	214	56	4	83	16	4	7	13	3	2	5	10	11	3	4	126
ACP6	62	55	17	67	73	64	25	71	68	31	47	38	65	69	52	36	48	83	50	42	45	32	30	24
ACPP	0	0	0	0	0	0	0	0	0	0	0	0	0	0	0	0	0	0	0	0	0	0	0	0
ACPT	0	0	0	0	0	0	0	0	0	0	0	0	0	0	0	0	0	0	0	0	0	0	0	0
ACR	12	8	4	5	22	6	4	5	8	11	6	6	14	3	5	13	11	13	9	8	11	6	4	6
ACRBP	12	24	17	5	12	34	6	6	9	9	12	6	5	9	5	2	8	4	8	5	8	6	4	7
ACRC	38	15	28	28	48	18	15	23	26	13	20	22	51	32	35	41	24	32	20	22	8	29	15	13
ACRV1	0	2	2	0	0	3	0	2	0	0	0	0	0	0	0	0	0	0	2	0	1	0	0	0
ACSBG1	0	0	8	0	0	0	0	0	0	0	0	0	0	3	0	0	0	0	0	0	0	0	0	0
ACSBG2	0	1	2	0	0	0	0	0	0	0	0	0	1	0	0	0	1	0	0	0	0	0	0	0
ACSF2	152	142	60	146	141	160	37	180	88	86	104	260	198	89	90	107	154	94	118	92	121	72	145	87
ACSF3	142	139	155	144	153	205	120	232	150	137	151	176	164	129	176	137	180	169	169	152	138	139	158	144
ACSL1	192	281	222	293	208	346	226	306	179	353	177	238	233	219	161	161	193	256	150	156	200	153	229	137
ACSL3	1289	1026	2335	1357	1462	1309	1939	1395	1067	807	1689	956	1056	1942	1360	1209	829	1923	1385	1317	757	890	857	777
ACSL4	1059	1112	1266	1517	1358	1346	764	1715	1230	1089	1059	1568	1179	1646	1147	956	1033	1376	1243	993	980	1098	1210	809
ACSL5	919	406	1320	840	720	305	675	626	521	486	787	422	914	1068	900	915	625	801	730	681	530	409	469	496
ACSL6	0	0	3	0	1	0	1	0	0	0	2	0	0	0	0	1	0	0	7	1	0	0	2	0
ACSM1	0	0	2	0	2	0	0	0	0	2	4	2	0	0	1	0	1	0	0	0	0	0	1	1
ACSM2A	0	0	0	0	0	0	0	0	0	0	4	0	0	0	1	0	1	0	2	0	0	0	1	0
ACSM2B	1	0	1	0	1	0	1	0	2	1	1	0	0	0	0	0	0	0	2	0	0	0	1	0
ACSM3	2	4	0	1	19	9	1	1	77	13	3	5	2	1	1	0	3	2	1	1	3	1	6	2
ACSM4	0	0	0	0	0	0	0	0	0	0	0	0	0	0	0	0	0	0	0	0	0	0	0	0
ACSM5	0	0	1	0	0	0	5	0	0	0	7	0	0	2	1	0	0	1	3	0	0	0	1	0
ACSM6	0	0	0	0	0	0	0	0	0	0	0	0	0	0	0	0	0	0	0	0	0	0	0	0
ACSS1	93	150	120	65	261	350	137	162	453	949	181	349	179	184	145	110	311	294	267	214	532	424	367	583
ACSS2	340	317	338	396	369	384	286	454	353	312	430	337	355	330	466	297	309	504	418	342	263	272	361	271
ACSS3	2	0	1	0	8	1	1	0	3	8	0	0	6	4	0	4	7	5	0	5	2	7	5	7
ACTA1	2	0	9	3	4	2	2	1	3	0	3	1	2	5	2	2	3	2	6	2	2	3	4	5
ACTA2	139	251	91	203	120	280	72	146	147	106	155	198	108	121	180	153	80	137	174	158	169	121	243	322
ACTA2-AS1	0	0	0	0	1	1	0	0	1	0	0	0	0	0	0	0	1	0	0	0	0	0	0	0
ACTB	23585	23371	22973	29307	27284	26749	17980	30602	25624	23339	24749	34614	28296	24152	27109	27480	23727	31346	30077	21009	23657	25535	37499	18594
ACTBL2	2	0	0	0	0	0	0	0	0	0	0	0	2	0	0	2	1	0	0	0	0	0	4	1
ACTC1	0	0	24	0	0	0	0	1	0	1	0	0	0	25	0	1	1	1	0	0	0	0	0	0
ACTG1	20863	22774	20613	24917	27148	29470	13543	29233	28321	27764	23227	39571	28665	24005	23999	25899	27247	29410	29254	22732	28749	29278	42934	23866
ACTG1P17	5	2	5	2	2	1	3	2	5	3	2	2	3	4	4	2	2	2	2	2	1	3	1	2
ACTG1P20	322	333	305	391	454	411	228	448	428	477	408	595	447	365	392	461	464	476	473	414	445	470	655	477
ACTG1P4	2	0	2	0	4	2	3	1	3	1	2	3	2	2	2	1	1	1	3	4	1	1	0	3
ACTG2	0	0	1	0	0	0	0	0	1	0	0	0	0	0	0	0	0	0	0	0	0	0	0	11
ACTL10	7	12	6	18	4	30	11	14	1	7	7	14	8	16	7	3	14	6	8	8	5	10	13	7
ACTL6A	501	517	414	434	517	562	231	451	421	306	424	510	443	421	362	360	315	420	440	332	331	380	452	327
ACTL6B	0	0	0	0	0	0	0	0	0	0	0	0	0	0	0	0	0	0	0	0	0	0	0	0
ACTL7A	0	0	0	0	0	0	0	0	0	0	0	0	0	0	0	0	0	0	0	0	0	0	0	0
ACTL7B	0	0	0	0	1	0	0	0	0	0	0	0	0	1	0	0	0	1	0	0	0	0	0	0
ACTL8	0	0	1	0	0	0	0	0	0	0	0	0	0	0	0	0	0	0	0	0	0	0	0	0
ACTL9	0	0	0	0	0	0	0	0	0	0	0	0	0	0	0	0	0	0	0	0	0	0	0	0
ACTN1	4973	5902	3020	5901	5708	6647	2669	5556	6011	4914	5675	7165	6561	5133	6724	5963	5076	6231	6562	4241	4707	4283	9155	4320
ACTN1-AS1	1	0	0	1	0	1	1	1	0	0	0	0	0	0	0	1	0	1	0	0	0	1	1	0
ACTN2	0	2	9	0	1	8	0	2	2	1	1	1	1	10	0	0	1	0	0	0	0	0	1	0
ACTN3	0	2	0	4	0	0	1	0	1	0	0	2	1	1	1	2	1	0	0	2	0	0	2	1
ACTN4	6185	5234	4664	7390	5891	5004	3944	6630	5667	6258	6017	7592	9872	7244	7591	8604	5955	8745	6902	5677	6618	6472	7801	5629
ACTR10	576	520	1001	814	679	644	579	765	624	509	547	658	645	897	559	497	547	827	590	516	535	489	634	376
ACTR1A	1653	1573	2519	2132	1879	2021	1719	2194	1735	1496	1924	2167	2202	2257	1896	1836	1678	2408	2018	1656	1670	1619	2135	1363
ACTR1B	408	446	290	482	531	529	309	508	519	488	630	627	565	341	445	497	414	503	562	375	472	459	637	428
ACTR2	3496	3234	5247	5291	3833	3660	3424	5044	3485	3029	3831	3996	3760	5146	3935	3789	3085	4890	4099	3219	2796	2799	3540	2378
ACTR3	3346	2974	4732	4205	3817	3438	2417	4090	3315	2950	3496	3790	4160	4644	3542	3792	3349	4624	3629	3301	3105	3211	4634	2461
ACTR3B	39	17	26	69	49	45	22	50	18	17	17	14	26	30	28	13	25	35	19	29	14	9	10	19
ACTR3BP2	0	0	0	0	0	0	0	0	0	0	0	0	0	0	0	0	0	0	0	0	0	0	0	0
ACTR3BP5	0	0	0	0	0	0	0	0	0	0	0	0	0	0	0	0	0	0	0	0	0	0	0	0
ACTR3C	1	0	2	1	0	0	1	0	2	1	4	1	4	3	3	1	0	2	3	2	2	7	1	1
ACTR5	87	89	121	108	105	98	70	130	97	82	89	101	117	129	89	75	105	114	90	94	73	88	73	74
ACTR6	147	141	261	213	203	181	152	205	180	154	215	175	178	271	146	154	151	216	177	157	135	154	145	140
ACTR8	288	352	329	371	395	484	275	414	335	303	423	360	332	491	333	249	341	464	367	258	279	278	320	192
ACTRT1	0	0	0	0	0	0	0	0	0	0	0	0	0	0	0	0	0	0	0	0	0	0	0	0
ACTRT2	0	0	0	0	0	0	0	0	0	0	0	0	0	0	0	0	0	0	0	0	0	0	0	0
ACTRT3	38	55	46	53	46	76	23	56	30	30	38	53	41	67	43	23	38	55	33	17	45	49	19	14
ACVR1	441	433	1198	626	601	622	584	705	544	492	632	495	395	1137	406	347	445	645	471	414	401	442	484	469
ACVR1B	376	368	403	511	488	531	328	584	408	423	322	474	293	356	332	213	329	441	457	254	263	298	376	217
ACVR1C	1	0	8	1	0	0	3	1	1	0	1	0	0	3	1	4	1	1	0	0	1	0	0	0
ACVR2A	139	95	113	120	178	152	84	140	177	110	110	104	122	157	66	112	138	146	110	128	97	110	98	85
ACVR2B	131	94	135	103	148	157	98	147	184	136	126	156	128	140	116	88	117	152	133	88	116	117	120	99
ACVR2B-AS1	1	3	0	2	1	4	0	4	3	8	5	2	4	0	3	3	1	3	3	2	2	2	3	1
ACVRL1	5132	3761	3980	6216	5654	4376	3687	5876	3562	2976	3485	4473	5430	6530	4849	5310	4459	8625	4944	5850	2952	3387	4212	2233
ACY1	1	1	0	0	2	0	0	0	1	0	2	0	0	0	0	0	0	0	0	1	1	0	0	1
ACY3	0	0	0	0	0	0	0	0	0	0	0	0	0	0	0	1	0	0	0	0	0	0	0	0
ACYP1	95	58	77	49	104	48	42	58	57	36	78	56	87	84	54	76	52	96	78	56	47	54	58	54
ACYP2	55	54	116	59	48	69	59	48	80	59	99	59	91	59	64	107	69	71	78	76	90	62	55	90
ADA	89	115	121	162	127	175	135	214	92	143	144	220	139	323	117	77	172	204	135	141	197	217	236	121
ADAD1	0	0	0	0	0	0	0	0	0	0	0	0	0	0	0	0	0	0	0	0	0	0	0	0
ADAD2	0	0	0	1	0	0	0	1	0	2	0	2	4	3	1	3	4	3	0	1	2	3	3	0
ADAL	45	21	90	30	55	41	48	50	53	32	94	39	51	69	38	40	43	70	50	31	52	38	31	38
ADAM10	2868	3499	5341	3782	3499	4529	4023	3852	3315	2925	3673	3348	3193	5648	3504	2749	3039	5349	3665	2930	2929	3205	3081	2304
ADAM11	5	6	14	3	15	19	6	3	9	3	5	5	4	8	5	3	9	1	2	1	1	3	4	2
ADAM12	8	4	20	3	18	8	11	6	9	0	33	4	1	5	7	2	3	10	7	6	0	5	5	19
ADAM15	9604	8766	4032	11854	5257	5320	1858	6440	2678	3029	2544	3979	14176	6217	7322	11257	4860	5107	4070	4527	4169	2868	3988	2404
ADAM17	1100	886	1396	1712	1269	1138	757	1544	952	838	841	1027	925	1685	928	886	872	1389	895	951	880	779	852	753
ADAM18	0	0	0	0	0	0	0	0	0	0	0	0	0	0	0	0	0	0	0	0	0	0	0	0
ADAM19	1903	1332	479	2229	733	593	556	666	742	644	1190	708	1362	605	1205	918	514	1090	695	500	907	921	1202	684
ADAM1A	51	34	64	59	70	50	49	55	66	43	54	60	87	72	52	44	74	71	62	51	82	60	53	51
ADAM2	0	0	0	0	0	0	0	0	0	0	0	0	0	0	0	0	0	0	0	0	0	0	0	0
ADAM20	2	1	2	0	0	2	1	4	2	0	1	2	3	2	0	2	1	1	3	1	0	0	1	1
ADAM20P1	3	0	5	8	5	0	5	2	1	0	1	2	6	6	4	2	7	4	3	1	0	1	2	1
ADAM21	0	2	4	0	2	1	2	0	2	0	1	0	2	4	3	0	3	2	2	0	0	1	0	0
ADAM21P1	0	0	0	0	0	0	0	0	1	0	0	0	0	1	1	0	1	1	0	0	0	1	0	0
ADAM22	15	12	7	5	10	16	5	9	47	26	7	16	21	9	8	7	27	18	14	8	30	9	13	12
ADAM23	330	220	5	335	455	390	3	359	1096	682	13	666	142	147	179	88	207	185	181	135	312	326	501	271
ADAM28	0	0	2	1	0	1	0	1	4	1	2	1	0	2	1	0	2	7	3	0	4	3	10	2
ADAM29	0	0	0	0	0	0	0	0	0	0	0	0	0	0	0	0	0	0	0	0	0	0	0	0
ADAM30	0	0	0	0	0	0	0	0	0	0	0	0	0	0	0	0	0	0	0	0	0	0	0	0
ADAM32	9	1	13	5	7	7	5	10	5	9	9	3	5	7	13	4	7	8	13	9	4	9	7	6
ADAM33	4	1	0	2	0	0	0	3	1	0	2	1	0	0	1	0	0	0	0	0	1	0	0	0
ADAM3A	0	0	0	0	0	0	0	0	0	0	0	0	0	0	0	0	0	0	0	0	0	0	0	0
ADAM5	0	0	1	0	0	0	0	0	0	0	0	0	0	0	1	0	0	0	0	0	0	0	0	1
ADAM6	0	0	0	0	0	0	0	0	0	0	0	0	0	0	0	0	0	0	0	0	0	0	0	0
ADAM7	0	0	0	0	0	0	0	0	0	0	0	0	0	0	0	0	0	0	0	0	0	0	0	0
ADAM8	5	7	10	4	5	7	3	6	8	7	6	13	3	5	4	5	6	5	7	4	5	7	2	6
ADAM9	2471	3251	2531	4290	3100	4448	1877	4729	2973	2335	3254	3754	3075	4182	2906	2780	3139	4742	3414	2883	2660	2516	3764	2029
ADAMDEC1	0	0	0	0	0	0	0	0	0	0	0	0	0	0	0	0	0	0	0	0	0	0	0	0
ADAMTS1	1452	8193	76	7418	193	1617	11	623	97	56	3	187	3183	2073	1557	2471	198	471	301	189	112	121	69	152
ADAMTS10	213	83	578	214	182	82	357	253	114	124	175	177	320	390	247	205	192	316	207	167	130	117	139	97
ADAMTS12	17	8	5	53	14	7	8	96	30	0	63	49	0	2	0	0	0	3	0	0	1	4	2	22
ADAMTS13	32	42	36	11	31	32	30	24	31	32	29	29	33	39	28	31	33	41	34	35	23	31	24	22
ADAMTS14	0	2	4	0	0	0	0	0	1	0	2	0	0	7	0	0	1	1	0	0	0	0	0	1
ADAMTS15	24	5	1	2	26	1	13	0	15	0	117	0	15	11	3	2	3	61	6	0	4	22	1	1
ADAMTS16	0	0	1	0	0	4	0	0	0	0	0	0	0	0	0	0	0	0	0	0	0	0	1	0
ADAMTS17	0	2	6	0	0	1	1	2	2	2	0	0	2	2	2	1	1	0	1	0	0	1	2	2
ADAMTS18	4967	3369	46	4852	4423	3877	36	3033	2354	133	582	2267	2961	478	1084	2181	2854	813	791	2659	1555	1404	900	1984
ADAMTS19	0	0	0	0	0	0	0	0	0	0	1	0	0	0	0	0	0	0	0	0	0	1	0	0
ADAMTS19-AS1	0	0	0	0	0	0	0	0	0	0	0	0	0	0	0	0	0	0	0	0	0	0	0	0
ADAMTS2	2	17	11	0	3	19	0	0	19	1	4	5	1	8	0	0	0	12	2	0	0	23	4	88
ADAMTS20	0	0	3	0	0	0	0	0	0	0	0	0	0	0	0	0	0	0	0	0	0	0	0	0
ADAMTS3	21	30	7	2	35	38	5	4	33	85	34	29	18	31	27	11	19	27	54	8	13	58	102	16
ADAMTS4	338	735	291	1739	126	202	183	501	73	30	119	141	373	276	185	228	92	144	103	30	166	54	41	70
ADAMTS5	7	34	0	2	5	1	0	0	3	0	0	0	1	0	22	0	0	1	20	0	1	0	0	2
ADAMTS6	558	383	787	453	359	223	553	440	543	287	658	571	2288	924	743	1901	378	559	696	454	417	478	689	361
ADAMTS7	566	469	383	1222	641	558	299	1168	501	352	270	764	478	641	582	480	424	558	514	554	373	382	510	368
ADAMTS7P1	19	10	3	38	23	11	3	44	13	5	9	31	14	6	8	10	9	8	16	17	7	4	17	12
ADAMTS8	0	0	0	0	0	0	0	0	0	0	0	0	0	0	0	0	0	0	0	0	0	0	0	0
ADAMTS9	1136	1831	269	2711	593	1028	128	994	699	441	284	762	2527	728	839	1842	481	1102	429	420	669	533	492	428
ADAMTS9-AS1	0	0	1	1	2	1	0	2	1	0	0	0	1	0	2	0	1	1	0	0	2	1	0	1
ADAMTS9-AS2	6	7	9	6	10	14	6	9	18	12	16	9	2	3	4	4	14	7	10	12	25	18	14	18
ADAMTSL1	298	571	238	474	84	217	50	284	73	46	223	254	1152	374	722	836	244	311	373	281	303	161	348	203
ADAMTSL2	1	10	166	1	2	5	75	6	0	0	32	2	9	170	10	6	7	28	15	3	0	0	2	1
ADAMTSL3	32	5	1116	2	26	1	489	0	22	3	266	1	2	41	193	3	0	27	224	0	0	10	58	0
ADAMTSL4	20	31	22	41	5	11	23	21	8	8	17	18	26	17	20	11	7	17	17	7	8	8	1	6
ADAMTSL4-AS1	5	3	6	11	5	4	4	9	8	4	4	3	3	8	2	4	6	5	4	3	11	6	8	10
ADAMTSL5	1	1	1	0	0	2	0	0	0	0	0	1	0	1	0	0	0	1	0	0	0	1	0	1
ADAP1	11	7	40	7	5	5	26	9	5	4	17	2	1	9	11	4	1	21	8	4	2	3	13	3
ADAP2	3	2	9	1	4	4	6	5	0	2	2	7	0	7	3	4	3	4	7	4	1	0	2	1
ADAR	3382	2634	3263	3785	3786	3292	2565	4383	4019	3150	3691	4486	3793	3848	3297	3207	3258	4040	3718	3105	3474	3094	4457	2979
ADARB1	809	1013	522	497	820	1131	504	513	686	644	794	676	1210	1140	746	947	928	1085	756	1057	712	728	706	750
ADARB2	0	0	4	0	0	0	0	0	0	0	6	0	0	0	0	0	0	0	0	0	0	0	0	0
ADARB2-AS1	0	0	0	0	0	0	0	0	0	0	0	0	0	0	0	0	0	0	0	0	0	0	0	0
ADAT1	249	176	341	226	274	187	204	276	251	219	353	237	293	326	241	304	222	375	290	263	278	271	323	210
ADAT2	201	168	136	144	245	200	125	154	216	202	246	144	173	181	166	127	134	199	242	96	139	171	127	104
ADAT3	18	13	28	32	22	24	25	34	31	26	13	28	33	35	31	15	19	40	17	22	13	12	18	23
ADCK1	57	37	74	44	53	51	36	46	58	43	55	47	44	62	52	48	36	61	48	53	47	32	53	43
ADCK2	218	201	177	258	198	176	222	254	179	155	415	194	252	123	188	232	163	202	196	160	183	193	209	165
ADCK3	136	114	140	83	180	155	117	138	117	107	200	123	123	163	182	96	138	187	196	168	114	100	129	112
ADCK4	103	80	79	129	85	109	77	134	99	78	108	112	115	89	83	79	73	108	116	54	82	56	78	52
ADCK5	77	52	69	74	73	54	43	87	60	40	51	63	82	70	79	77	60	65	73	67	55	35	55	38
ADCY1	4	8	2	13	4	5	7	5	3	2	15	5	4	4	3	4	2	3	6	3	6	3	0	2
ADCY10	5	1	6	3	4	3	4	2	0	0	1	1	3	2	4	0	1	2	0	3	1	0	2	1
ADCY10P1	38	27	26	20	50	27	30	16	42	15	31	15	46	27	14	26	26	42	33	38	15	14	12	22
ADCY2	0	0	0	0	0	0	0	0	0	0	0	0	0	0	0	0	0	0	0	0	0	0	0	0
ADCY3	376	392	303	668	392	457	244	887	317	272	266	521	392	405	416	329	337	459	518	358	358	271	374	286
ADCY4	2392	1052	2393	1989	1494	755	1194	945	1000	567	638	696	3952	1639	2085	1992	1970	1347	1551	1683	1006	688	982	858
ADCY5	0	0	10	0	0	0	3	0	0	0	1	0	0	2	0	1	1	1	1	0	0	1	0	1
ADCY6	705	622	842	847	781	797	815	887	797	655	851	781	887	907	738	634	710	1015	822	725	679	632	693	587
ADCY7	325	394	184	139	148	304	135	80	111	79	44	65	163	122	180	250	63	53	137	115	47	28	88	48
ADCY8	0	0	0	0	0	0	0	0	1	0	0	0	0	0	0	0	0	0	0	0	0	0	0	1
ADCY9	400	303	823	370	426	354	853	487	556	440	609	365	444	613	631	384	472	794	693	629	622	531	730	428
ADCYAP1	3	1	0	2	1	0	0	1	0	0	0	0	2	2	0	0	1	0	0	0	0	0	0	0
ADCYAP1R1	1	3	6	4	0	5	1	2	0	2	0	1	0	0	0	0	0	0	1	0	1	1	0	0
ADD1	3983	3154	5940	3649	3818	3269	3313	3964	3431	3064	3655	3555	5810	5650	3535	4845	3182	5301	3873	3455	3089	2928	3376	2768
ADD2	12	0	17	25	7	1	33	40	4	1	20	7	3	35	51	2	1	69	27	0	0	2	4	1
ADD3	985	884	4522	1555	1057	1223	2535	1324	1394	978	4199	1203	921	2332	1470	566	674	1716	1619	627	1024	1616	1095	924
ADD3-AS1	3	1	1	2	5	3	3	2	2	0	11	1	1	4	8	2	1	1	7	1	2	5	1	2
ADGB	0	0	0	0	0	0	0	0	0	0	0	0	0	0	0	0	0	0	0	0	0	0	0	0
ADGRA1	0	0	1	0	1	1	0	0	1	0	0	0	0	2	0	0	0	0	1	0	0	0	0	0
ADGRA1-AS1	0	0	0	0	0	0	0	0	0	0	0	0	0	0	0	0	0	0	0	0	0	0	0	0
ADGRA2	1772	913	636	557	1725	889	769	382	2565	1060	1613	751	1905	1009	1054	1448	723	1385	873	750	576	1007	802	895
ADGRA3	206	194	167	203	323	325	164	288	367	307	274	362	150	213	210	130	179	251	262	166	139	212	336	188
ADGRB1	0	0	1	2	1	1	1	0	1	1	1	2	1	1	0	0	0	0	2	0	0	0	0	1
ADGRB2	11	19	16	6	14	11	4	6	3	10	14	4	2	22	20	6	6	8	28	3	4	4	5	2
ADGRB3	0	0	0	0	0	0	0	0	0	0	0	0	0	0	0	0	0	0	0	0	0	0	1	0
ADGRD1	0	0	2	0	1	0	1	0	0	2	1	0	0	3	0	0	0	2	0	0	0	3	0	2
ADGRE1	0	0	1	0	0	0	0	0	0	0	0	0	0	0	0	0	0	0	0	0	0	0	0	0
ADGRE2	1	1	0	0	3	0	0	2	0	1	1	0	2	2	29	0	0	8	17	0	0	2	4	0
ADGRE3	0	0	0	0	0	0	0	0	0	0	0	0	0	0	0	0	0	0	0	0	0	0	0	0
ADGRE4P	0	0	0	0	0	0	0	0	0	0	0	0	0	0	0	0	0	0	0	0	0	0	0	0
ADGRE5	57	73	189	76	55	53	200	62	84	84	208	64	137	113	187	47	77	90	153	14	129	123	79	69
ADGRF1	0	0	0	0	1	0	0	1	0	0	0	0	0	1	0	0	0	0	0	0	0	0	1	1
ADGRF2	0	0	0	0	0	0	0	0	0	0	0	0	0	5	0	0	0	1	1	0	0	0	0	0
ADGRF3	10	7	14	10	4	7	6	5	9	3	4	1	8	9	10	5	6	12	10	8	4	4	1	4
ADGRF4	0	0	0	0	0	0	0	0	0	0	0	0	0	0	1	0	0	1	0	0	0	0	1	0
ADGRF5	1461	415	5364	3447	1662	640	4841	3668	2547	2262	11899	4442	9116	9056	8512	9345	9068	12315	8834	10232	12186	10516	17230	6614
ADGRG1	1884	2900	2039	2452	2293	3210	1266	2040	1128	1384	527	954	2259	4385	1204	1998	2414	3540	1006	2528	1972	909	1157	1570
ADGRG2	0	1	2	0	0	0	0	0	0	0	0	0	0	0	1	0	0	0	1	1	0	0	0	0
ADGRG3	6	0	11	0	9	0	2	0	4	0	11	0	0	1	9	0	0	3	2	0	0	5	3	0
ADGRG4	3	0	7	0	1	0	5	1	1	1	13	3	4	4	3	4	4	6	4	6	4	1	42	2
ADGRG5	1	0	0	0	2	0	0	0	0	0	0	0	1	0	0	1	0	0	0	0	0	1	0	1
ADGRG6	2335	1720	58	3823	2543	2492	32	3681	3856	1039	370	5388	2153	458	1615	1827	2182	470	1905	1366	1939	1263	1997	1407
ADGRG7	0	0	0	0	0	0	0	0	0	0	0	0	0	0	0	0	0	0	0	0	0	0	0	0
ADGRL1	222	67	444	78	258	111	418	104	245	78	488	83	142	259	355	85	107	328	366	107	50	109	145	126
ADGRL2	1568	984	841	1573	1344	871	584	1397	1900	420	226	1771	2949	2569	1749	2329	1524	2043	1602	1550	2241	1884	2114	1270
ADGRL3	0	0	49	0	1	0	88	0	2	0	254	0	0	12	0	0	0	34	1	0	0	17	1	1
ADGRL3-AS1	0	0	0	0	0	0	0	0	0	0	0	0	0	0	0	0	0	0	0	0	0	0	0	0
ADGRL4	3475	3082	6199	6585	4519	4433	4216	6453	3930	3196	3210	4524	5164	7763	3492	4649	5292	7496	3929	6018	4984	3933	4333	3736
ADGRV1	3	0	4	2	1	1	0	3	1	1	1	7	3	1	1	1	0	2	0	1	0	0	0	1
ADH1A	0	0	0	0	0	0	0	0	0	0	0	0	0	0	0	0	0	0	0	0	0	0	0	0
ADH1B	0	0	0	0	0	0	0	0	0	0	0	0	0	0	0	0	0	0	0	0	0	0	0	0
ADH1C	0	0	0	0	0	0	0	0	0	0	0	0	0	0	0	0	0	0	0	0	0	0	0	0
ADH4	0	0	0	0	0	0	0	0	0	0	1	0	0	0	0	1	0	0	0	0	0	0	0	0
ADH5	430	367	296	386	503	498	204	449	392	349	295	352	399	378	329	382	357	391	380	351	347	298	396	291
ADH6	0	0	0	0	0	0	0	0	0	0	0	0	0	0	0	0	0	1	0	0	0	0	0	0
ADH7	0	0	0	0	0	0	0	0	0	0	0	0	0	0	0	0	0	0	0	0	0	0	0	0
ADHFE1	44	11	41	22	47	15	33	28	70	64	48	26	39	15	46	27	46	40	43	47	37	25	28	45
ADI1	847	735	721	844	1092	898	582	854	979	663	861	801	725	792	689	726	656	979	706	779	587	635	710	617
ADIG	0	0	0	0	0	0	0	0	0	0	0	0	0	0	0	0	0	0	0	0	0	0	0	0
ADIPOQ	0	0	0	0	0	0	0	0	1	0	0	0	0	0	0	0	0	0	0	0	0	0	0	0
ADIPOQ-AS1	0	0	0	0	0	1	0	0	0	0	0	0	0	0	0	0	0	0	0	0	0	0	0	0
ADIPOR1	753	721	2535	972	1072	985	1630	993	888	796	1365	940	869	1548	1042	865	834	1484	1301	957	782	831	1140	657
ADIPOR2	882	735	3669	856	1306	1008	2133	1126	1198	1381	937	931	1200	2103	937	1120	1022	2123	1100	1143	1547	1148	934	1195
ADIRF	145	422	63	518	37	274	56	276	15	10	48	164	208	71	302	78	49	65	138	39	52	14	51	34
ADK	206	197	232	284	250	226	123	348	167	140	183	250	148	245	210	153	216	257	225	209	169	150	185	157
ADM	284	485	433	352	568	1477	539	494	754	564	2782	566	128	468	170	79	305	626	393	284	792	1682	534	479
ADM2	8	1	31	11	8	2	4	21	9	3	25	2	1	27	2	1	3	14	10	0	3	33	23	6
ADM5	10	6	6	14	7	7	5	10	14	19	6	22	32	5	8	13	17	16	11	10	16	15	23	15
ADNP	1138	1273	1211	1450	1535	1659	850	1492	1393	1089	1624	1504	1437	1527	1209	1118	1139	1424	1389	1162	1133	1243	1332	1050
ADNP-AS1	7	6	4	4	10	14	7	4	16	7	9	17	4	10	5	9	10	6	9	5	4	4	7	3
ADNP2	351	281	527	465	353	365	225	441	376	304	388	336	327	498	351	243	256	383	432	265	273	297	284	282
ADO	250	245	352	383	343	303	287	390	335	328	336	372	319	327	282	280	307	384	316	269	254	291	343	220
ADORA1	0	0	0	0	0	0	0	0	1	0	0	0	0	0	0	0	0	0	0	0	0	0	0	0
ADORA2A	1	4	0	10	4	5	2	9	4	5	2	7	3	7	2	6	0	2	0	4	3	2	1	1
ADORA2A-AS1	0	0	0	0	0	1	2	1	0	0	0	0	0	1	1	0	0	0	0	0	0	1	0	1
ADORA2B	58	83	20	53	58	105	14	68	35	19	15	44	53	20	26	58	54	13	28	57	33	12	33	21
ADORA3	0	0	0	1	1	0	0	0	0	0	0	0	1	0	0	0	0	0	0	0	1	0	0	1
ADPGK	411	516	615	520	488	688	342	539	484	390	410	477	420	574	421	364	381	539	490	409	355	342	475	268
ADPGK-AS1	0	0	0	1	0	0	0	0	0	0	0	0	2	0	1	0	0	0	0	0	0	0	0	1
ADPRH	192	217	274	238	174	250	248	202	196	237	277	223	347	228	202	280	239	301	214	256	222	171	303	198
ADPRHL1	14	3	18	5	15	8	8	4	12	4	4	1	18	12	18	26	11	9	9	31	12	2	15	22
ADPRHL2	202	201	223	274	230	228	194	302	231	202	248	280	247	213	202	184	207	253	220	219	191	196	266	177
ADPRM	46	50	83	77	74	79	44	75	64	55	59	58	60	64	43	49	89	67	62	44	74	45	59	57
ADRA1A	0	0	0	0	0	0	0	0	0	0	0	0	0	0	0	0	0	0	0	0	0	0	0	0
ADRA1B	22	8	22	2	40	12	11	5	24	35	20	8	54	71	3	35	61	86	20	81	37	21	18	31
ADRA1D	1	1	1	1	2	1	3	1	10	3	26	7	1	1	3	0	2	2	3	2	16	3	8	1
ADRA2A	3	2	21	3	9	29	4	1	22	18	5	2	0	22	0	1	1	6	3	2	6	35	18	6
ADRA2B	1	5	19	0	0	3	0	0	0	2	0	0	0	3	0	0	0	0	0	0	0	1	0	0
ADRA2C	1	1	0	0	0	1	0	0	0	0	0	2	4	0	0	0	0	0	0	0	2	0	0	0
ADRB1	18	1	101	0	33	0	312	3	74	1	1332	3	46	71	366	41	68	273	734	78	64	229	286	43
ADRB2	81	112	354	79	39	70	194	64	13	17	59	26	214	134	284	171	114	162	175	98	26	24	29	39
ADRB3	0	0	0	0	0	0	0	0	0	0	0	1	0	0	0	0	0	0	0	0	0	0	0	0
ADRBK1	552	903	500	609	613	1094	379	729	538	543	518	654	602	626	436	550	466	739	572	571	549	479	468	515
ADRBK2	37	34	29	12	28	53	12	16	36	28	17	14	11	71	51	34	25	66	47	40	6	30	42	24
ADRM1	586	872	1495	949	765	957	877	1040	506	479	668	748	640	1260	664	597	655	967	729	607	470	468	723	421
ADSL	488	532	444	574	611	706	303	608	547	528	503	663	450	511	459	373	478	517	555	401	514	464	577	449
ADSS	1000	1059	963	1316	1612	1442	746	1600	1562	1084	1297	1516	1099	1047	1161	917	1232	1650	1704	1221	1149	1100	1231	1142
ADSSL1	25	10	18	9	24	27	21	14	30	11	25	12	14	5	15	11	12	11	14	8	5	16	8	19
ADTRP	7	34	3	59	7	17	1	79	5	5	18	33	17	5	2	10	10	5	4	5	6	0	4	7
AEBP1	406	509	1225	1132	527	595	1077	1185	543	356	1487	1121	308	1215	936	306	265	1534	1188	279	230	996	441	436
AEBP2	413	354	464	503	595	474	341	550	568	451	706	537	426	618	543	355	452	661	664	401	471	555	436	427
AEN	364	409	367	546	399	477	284	457	346	290	489	495	352	380	435	284	301	445	452	270	340	409	452	268
AES	1630	1650	1463	2697	2221	2461	1721	2658	1789	2004	2416	2480	2485	1901	1924	2503	1923	2705	2255	2087	1853	1623	2181	1756
AFAP1	1881	2707	1759	2491	2199	3181	1156	2564	2694	1962	1814	2969	2868	2467	2262	2579	2423	2536	2512	2222	2346	2412	3029	2199
AFAP1-AS1	0	0	7	7	2	2	0	3	4	2	0	3	1	5	7	1	3	2	2	1	1	3	3	5
AFAP1L1	1538	1443	1190	2152	1398	1222	1301	1546	2065	2328	4810	1717	2520	2356	2151	2301	1569	2922	2063	1717	3138	3072	3220	2167
AFAP1L2	396	16	32	17	160	10	26	4	208	305	102	135	1023	146	100	261	356	250	77	104	332	409	165	223
AFF1	2352	1987	2285	2364	2836	2949	1714	3251	4006	3036	4040	3541	3018	3096	2729	2480	3251	3401	3635	2800	3021	3110	2767	2684
AFF2	4	0	159	0	0	0	29	0	1	0	13	0	1	5	7	1	1	3	10	0	2	0	2	1
AFF3	16	26	107	87	11	69	15	125	12	2	3	37	7	18	18	3	16	5	16	11	8	3	11	1
AFF4	1655	1625	3256	2138	2237	2246	1774	2700	2659	2213	2528	2583	1921	3638	1990	1629	2013	2725	2345	1872	2329	2198	2410	2198
AFG3L1P	175	80	141	143	151	101	106	152	123	91	97	108	145	175	144	105	110	166	150	113	109	111	100	92
AFG3L2	430	359	674	567	546	525	416	671	473	401	606	496	401	553	456	369	404	523	489	428	375	371	455	365
AFM	0	0	0	0	0	0	0	0	0	0	0	0	0	0	0	0	0	0	0	0	0	0	0	0
AFMID	168	140	143	134	174	169	108	138	169	111	215	171	174	162	132	126	139	182	222	128	164	168	159	113
AFP	0	0	1	0	0	1	1	0	0	0	0	0	0	3	0	0	0	0	0	0	0	0	0	0
AFTPH	451	349	586	528	474	400	339	545	415	356	460	417	566	641	467	483	421	645	457	399	465	434	423	278
AGA	147	94	135	133	211	125	137	142	185	151	187	138	214	220	135	157	197	313	142	130	139	173	173	114
AGAP1	190	164	215	219	232	216	156	268	338	282	568	314	242	250	224	211	216	196	196	210	304	327	285	256
AGAP1-IT1	2	0	0	1	0	0	0	0	0	2	0	3	1	0	0	1	4	0	0	1	2	0	0	0
AGAP11	17	18	1	14	2	16	2	7	1	1	0	2	21	0	22	5	5	2	4	3	1	1	3	1
AGAP2	1	0	3	4	1	1	2	1	3	1	5	0	4	0	4	2	1	4	2	0	0	3	1	2
AGAP2-AS1	86	75	194	104	103	108	180	105	73	139	205	73	119	164	163	101	67	181	182	66	99	103	98	78
AGAP3	694	652	724	936	960	1005	678	970	951	835	669	804	680	612	663	550	620	781	788	647	675	567	545	636
AGAP4	8	1	7	7	8	3	4	8	2	2	2	1	3	8	16	2	6	1	9	6	3	2	4	4
AGAP5	8	4	13	3	12	6	7	15	7	2	7	6	11	8	5	5	7	10	23	4	5	4	10	4
AGAP6	49	25	57	59	56	36	46	60	44	23	39	45	66	47	42	32	51	40	52	56	32	41	23	29
AGAP7P	0	5	2	3	0	10	0	1	0	4	0	1	8	3	0	0	8	5	0	1	5	6	0	0
AGAP9	21	14	12	16	20	10	9	17	7	16	9	11	22	18	28	5	17	18	40	16	12	16	13	6
AGBL1	0	0	0	0	0	0	0	0	0	0	0	0	0	0	0	0	0	0	0	0	0	0	0	0
AGBL1-AS1	0	0	0	0	0	0	0	0	0	0	0	0	0	0	0	0	0	0	0	0	0	0	0	0
AGBL2	0	0	2	1	0	2	3	1	0	1	3	0	2	1	3	0	0	4	3	0	0	0	2	0
AGBL3	12	6	16	19	8	10	13	10	13	17	21	17	8	17	14	9	12	19	8	8	15	16	10	8
AGBL4	0	0	1	0	0	0	0	0	0	0	5	0	0	0	0	0	1	0	0	0	1	1	0	0
AGBL4-IT1	0	0	0	0	0	0	0	0	0	0	0	0	0	0	0	0	1	0	0	0	0	0	0	0
AGBL5	232	211	230	249	289	323	197	284	217	216	322	279	183	234	217	176	183	290	259	199	171	187	234	157
AGBL5-AS1	0	0	0	0	0	0	0	0	2	0	0	0	0	0	0	0	0	0	0	0	0	0	0	0
AGER	42	25	30	39	52	43	41	53	55	66	44	48	98	35	52	46	62	87	60	34	51	36	34	35
AGFG1	926	713	1431	1057	965	942	819	1190	1063	899	1131	1056	882	1340	963	817	785	1130	1040	738	868	969	933	738
AGFG2	271	319	258	462	442	555	312	679	526	716	848	636	299	255	328	230	380	551	426	292	499	509	303	347
AGGF1	359	336	410	448	461	439	249	511	398	364	375	449	426	419	377	335	325	454	406	290	330	314	371	284
AGK	235	212	234	285	272	281	188	324	268	217	234	303	270	266	242	191	216	317	257	227	210	180	269	177
AGL	387	242	631	392	478	341	499	484	416	553	644	432	420	821	491	339	434	866	663	469	445	479	631	349
AGMAT	0	8	10	1	3	16	14	9	9	6	7	7	4	2	8	2	10	4	13	1	3	5	21	4
AGMO	33	2	3	17	38	6	2	19	30	0	5	51	37	10	1	34	21	26	1	35	45	37	6	64
AGO1	580	589	830	660	743	850	572	838	724	626	907	786	593	827	611	468	613	861	676	538	579	566	587	542
AGO2	355	364	517	442	292	364	220	473	426	306	296	455	348	527	342	225	264	356	350	197	326	346	404	235
AGO3	128	128	190	175	156	148	99	162	157	118	159	164	145	217	154	114	133	182	169	127	119	131	141	108
AGO4	445	301	849	476	555	378	608	544	463	402	587	433	513	682	533	339	454	669	681	462	456	396	449	363
AGPAT1	645	546	1055	719	697	645	854	752	588	612	800	659	1457	1225	752	1344	678	1242	801	731	600	590	660	542
AGPAT2	193	262	188	221	234	241	164	217	201	185	193	216	289	217	210	246	153	204	210	170	168	133	221	175
AGPAT3	971	1264	1088	929	1254	1666	1053	1129	1229	1176	1635	1075	1323	1463	1332	1061	1138	1601	1439	1075	1305	1095	1443	1053
AGPAT4	267	165	213	273	258	159	174	277	231	159	274	200	303	232	245	165	208	262	231	173	245	210	248	173
AGPAT4-IT1	24	9	25	20	21	7	22	16	25	8	10	17	21	21	30	7	21	18	10	13	20	14	11	10
AGPAT5	658	535	719	641	926	721	464	742	1404	1440	896	1207	581	721	521	491	597	768	698	610	1095	1255	1006	910
AGPAT6	971	961	1386	1363	969	980	993	1191	851	703	1048	1019	1236	1275	1124	962	880	1240	1008	910	822	821	981	711
AGPAT9	265	342	128	565	201	288	93	338	71	33	68	46	132	163	326	80	91	146	192	82	85	68	47	27
AGPS	1183	1046	1893	1307	1488	1416	1641	1725	1734	1387	2595	2004	1304	2110	1578	1292	1311	2158	2371	1525	1587	1945	1931	1484
AGR2	0	0	0	0	0	0	0	0	0	0	0	0	0	0	0	0	0	1	0	0	0	0	0	0
AGR3	0	0	0	0	0	0	0	0	0	0	0	0	0	0	0	0	0	0	0	0	0	0	0	0
AGRN	2853	1591	1324	2682	2631	1750	1213	2745	3788	1726	2911	3858	3218	2414	4230	2225	2004	3551	4348	1945	3546	4066	4736	2259
AGRP	0	0	0	0	0	1	0	0	0	0	0	0	0	0	0	0	0	0	0	0	0	0	0	0
AGT	0	1	0	0	0	0	1	0	0	0	0	0	0	1	0	1	0	0	0	0	0	0	0	0
AGTPBP1	296	226	491	331	324	298	491	337	355	306	383	319	369	497	445	316	291	567	436	245	312	310	339	237
AGTR1	0	0	0	0	0	1	0	0	0	0	0	1	0	0	0	0	0	0	0	0	0	0	0	2
AGTR2	0	0	0	0	0	0	0	0	0	0	0	0	0	0	0	0	0	0	0	0	0	0	0	0
AGTRAP	188	180	348	267	209	184	205	279	205	195	233	231	155	324	225	181	149	268	230	151	162	159	280	130
AGXT	0	0	1	0	0	0	0	0	0	0	0	0	0	0	0	0	0	0	0	0	0	1	0	0
AGXT2	0	0	0	0	0	0	0	0	0	0	0	0	0	0	0	0	0	0	0	0	0	0	0	0
AHCTF1	280	266	356	349	312	293	246	470	275	226	316	321	297	383	285	267	237	397	323	274	273	264	283	210
AHCTF1P1	85	70	109	98	84	92	66	119	99	73	80	78	81	99	80	89	61	98	74	76	79	93	78	56
AHCY	617	817	733	851	754	1093	469	924	744	731	809	1041	673	761	644	599	563	674	731	486	686	564	813	636
AHCYL1	1424	1173	1912	1854	1693	1594	1167	2070	1526	1476	1481	1660	1453	2001	1499	1302	1368	1889	1595	1541	1189	1300	1461	1226
AHCYL2	365	392	568	519	408	469	316	497	380	389	311	377	396	408	507	270	341	321	473	338	294	258	346	275
AHDC1	551	465	307	491	532	560	264	400	496	552	758	588	570	257	442	447	457	609	390	498	616	746	536	426
AHI1	244	134	265	192	230	196	146	221	238	137	252	179	191	224	185	120	176	183	203	151	197	118	160	138
AHNAK	38356	62101	17706	55445	27441	57927	15102	58299	34713	30904	24510	40020	40892	33847	38006	35038	29289	38851	35628	27606	37572	30792	35529	24886
AHNAK2	2458	5732	251	6229	1501	3882	228	4592	983	1296	569	2780	2532	1354	1714	1838	1463	1865	1261	1120	1268	942	1294	689
AHR	893	602	4568	1298	1185	889	2043	1577	1148	1208	1794	1164	1314	4307	880	1246	947	1827	1172	1041	1116	1147	685	1084
AHRR	159	76	867	489	172	165	588	469	33	30	53	43	308	819	340	344	402	891	253	510	75	142	152	65
AHSA1	641	698	1144	776	732	719	587	854	561	443	544	724	679	897	557	490	598	736	628	549	435	431	689	356
AHSA2	479	398	362	440	559	472	316	479	519	424	385	416	525	400	488	319	396	496	619	378	356	322	325	289
AHSG	0	0	1	0	2	1	1	0	0	0	0	0	0	0	0	0	0	1	0	0	0	0	0	0
AHSP	0	0	0	0	0	0	0	0	0	0	0	0	0	0	0	0	0	0	0	0	0	0	0	1
AICDA	0	0	0	0	0	0	0	0	0	0	0	0	0	0	0	0	0	0	0	0	0	0	0	0
AIDA	133	111	146	130	111	97	78	103	112	96	121	128	140	104	111	130	88	96	164	102	102	85	116	82
AIF1	0	0	0	0	0	0	0	0	0	0	0	0	0	0	0	0	0	0	0	0	0	0	1	0
AIF1L	936	1445	273	180	446	926	129	83	345	1977	211	246	4068	842	487	3003	577	806	211	522	580	672	463	917
AIFM1	228	295	299	233	279	343	153	257	245	242	224	265	259	330	251	250	227	248	267	233	194	163	276	207
AIFM2	130	157	228	223	181	203	152	258	45	73	59	70	124	288	88	94	128	207	105	116	47	39	63	41
AIFM3	3	1	2	4	2	3	2	2	2	1	2	0	2	0	4	2	1	4	4	2	0	1	1	0
AIG1	145	133	154	99	164	166	156	121	180	155	325	194	148	148	136	125	156	175	158	117	169	209	218	148
AIM1	925	380	80	989	1197	617	94	1378	1768	1639	1247	3282	2130	539	150	1880	1417	1192	282	1194	2253	2102	1345	1874
AIM1L	0	0	0	0	0	0	0	0	0	0	0	1	0	0	0	0	0	1	3	0	0	0	1	0
AIM2	0	0	0	0	0	0	0	0	0	0	0	0	0	0	0	1	0	0	0	0	0	0	0	0
AIMP1	390	361	654	443	510	478	395	448	387	330	381	416	366	594	410	326	356	514	406	343	291	355	389	285
AIMP2	240	289	296	325	264	307	161	320	231	190	190	288	266	262	237	250	234	247	261	188	208	177	286	170
AIP	237	389	460	301	288	451	243	310	262	223	287	344	296	350	304	191	256	371	288	195	236	227	285	193
AIPL1	0	0	0	0	0	0	0	0	0	0	0	0	0	0	0	0	0	0	0	0	0	0	0	0
AIRE	0	1	0	0	0	0	0	0	0	0	0	0	0	0	0	0	0	1	0	0	0	0	0	0
AIRN	0	0	0	0	0	0	0	0	0	0	0	0	0	0	0	0	0	0	0	0	0	0	0	0
AJAP1	1	0	2	12	0	1	0	3	0	0	0	1	1	4	0	0	0	2	0	0	0	0	1	0
AJUBA	430	270	294	316	767	529	388	686	627	647	1000	928	705	377	538	566	1204	1204	786	1103	709	1181	907	520
AK1	364	495	322	493	389	595	372	459	318	338	383	538	414	388	423	391	314	509	418	413	379	344	456	297
AK2	666	661	763	744	873	850	584	825	750	551	660	735	626	811	649	481	565	723	823	551	523	537	654	474
AK3	650	652	881	854	916	934	851	953	782	936	1295	1035	895	774	836	657	864	973	994	761	1016	1003	1151	768
AK4	151	236	170	176	128	223	213	165	119	187	240	149	316	191	128	196	181	273	133	126	247	159	153	117
AK5	27	25	34	72	85	51	132	286	172	5	238	569	32	34	176	3	48	205	445	7	193	232	181	76
AK6	156	116	215	140	191	143	110	134	138	109	112	135	130	167	131	100	123	201	117	129	124	95	134	84
AK7	2	3	8	1	2	3	2	4	6	5	8	2	6	3	1	1	3	5	3	1	7	2	7	4
AK8	2	0	8	3	1	2	1	1	0	3	4	3	3	2	2	0	3	2	1	1	0	0	2	0
AK9	95	54	92	88	77	78	59	85	85	73	65	70	86	78	61	45	87	87	58	92	75	70	65	74
AKAP1	356	304	305	432	397	323	243	339	324	266	251	332	358	363	401	313	270	366	375	282	258	240	291	263
AKAP10	286	283	373	384	355	373	242	468	297	235	340	387	295	397	309	298	322	436	327	284	278	269	299	214
AKAP11	1095	1071	1589	1465	1278	1203	1061	1680	1623	1111	2053	1472	1396	1912	1348	1112	1175	1655	1626	1149	1432	1546	1394	1180
AKAP12	11492	7257	28648	17955	12356	8627	20679	15703	12001	9685	25364	7442	9491	20866	24193	9502	8920	17366	16389	9216	9187	14555	14960	6789
AKAP13	1580	1325	2410	2144	1428	1379	991	1948	1670	1545	1434	1623	2658	2636	1337	2035	1307	1961	1330	1269	1812	1298	1488	1739
AKAP14	0	0	0	0	0	0	0	0	0	0	0	0	0	0	0	0	0	0	0	0	0	0	0	0
AKAP17A	430	356	450	517	522	522	374	532	406	358	348	519	469	524	475	364	434	543	527	469	374	365	410	337
AKAP2	5	3	4	17	5	3	6	17	4	12	14	13	19	6	7	12	5	2	3	4	13	13	12	5
AKAP3	1	22	9	14	7	16	4	12	11	8	0	15	14	10	17	14	5	12	24	7	13	7	13	4
AKAP4	0	0	1	0	1	1	0	0	0	0	0	0	0	0	0	0	1	0	0	0	0	0	0	0
AKAP5	24	23	2	20	39	24	2	35	34	11	11	26	23	14	6	27	18	29	16	22	23	29	24	19
AKAP6	11	3	79	7	5	2	18	2	5	4	9	3	8	21	5	9	3	11	3	7	1	0	4	3
AKAP7	54	40	43	43	42	51	33	62	28	34	61	42	30	33	36	24	29	33	41	22	28	24	24	21
AKAP8	351	263	442	521	451	393	279	557	386	347	390	385	392	459	393	436	388	496	426	441	293	351	413	324
AKAP8L	467	352	632	629	563	510	503	768	418	377	441	454	544	599	501	437	514	721	548	555	398	386	400	414
AKAP9	1199	959	1241	1273	1397	1198	1098	1526	1679	1427	1767	1277	1321	1797	1285	1052	1236	1831	1635	1301	1559	1355	1177	1278
AKIP1	138	192	122	169	144	220	88	165	119	100	185	200	138	164	138	136	113	149	124	119	102	105	150	106
AKIRIN1	471	476	719	685	565	566	461	687	570	448	577	695	580	740	473	446	478	628	543	477	475	453	510	405
AKIRIN2	288	283	416	388	380	319	277	355	314	255	331	353	317	437	274	293	285	430	297	278	261	294	310	245
AKNA	169	172	42	331	196	257	44	322	187	188	108	278	105	116	86	170	70	154	113	191	69	108	213	123
AKNAD1	3	1	3	2	1	2	0	0	2	2	0	1	0	2	5	0	4	2	0	2	2	3	0	0
AKR1A1	480	396	468	411	636	665	356	436	708	736	692	625	385	402	425	363	422	567	576	418	670	564	633	550
AKR1B1	821	1638	656	1514	968	2171	400	1389	330	393	295	610	570	913	748	767	742	906	590	1155	348	270	346	443
AKR1B10	7	2	34	18	2	3	2	7	1	0	0	0	1	39	2	1	6	6	1	5	1	0	1	1
AKR1B15	0	0	0	0	0	0	1	1	0	0	0	0	0	2	0	0	0	0	0	0	0	0	0	0
AKR1C1	80	16	927	47	132	22	637	34	2	4	33	9	7	605	652	12	17	570	547	65	6	4	27	14
AKR1C2	214	9	930	4	472	18	1289	7	7	7	26	3	6	1769	2791	20	23	1894	2525	44	1	2	87	20
AKR1C3	395	250	1643	199	658	539	1761	140	110	157	335	42	207	717	914	224	349	932	907	483	75	44	209	117
AKR1C4	0	1	1	0	0	0	0	0	0	0	0	1	0	1	1	0	0	1	2	0	0	0	0	0
AKR1C6P	0	0	0	0	0	0	0	0	0	0	0	0	0	0	0	0	0	0	0	0	0	0	0	0
AKR1C8P	0	0	14	0	3	0	4	0	0	0	2	0	2	3	2	0	1	7	1	6	0	0	0	0
AKR1D1	0	0	0	0	0	0	0	0	0	0	0	0	0	0	0	0	0	0	0	0	0	0	0	0
AKR1E2	42	21	46	47	26	18	32	44	23	27	41	49	74	24	31	68	37	33	37	61	57	16	49	58
AKR7A2	281	292	188	286	294	364	169	294	277	300	277	320	273	200	205	234	236	313	270	214	295	206	279	276
AKR7A2P1	0	0	1	1	0	0	0	1	0	1	0	1	2	0	0	0	0	0	0	0	0	0	2	0
AKR7A3	1	2	1	1	2	1	0	3	3	0	1	1	1	1	0	0	0	0	1	3	3	1	1	1
AKR7L	2	0	0	2	2	1	1	1	1	1	3	2	1	1	1	0	2	1	2	1	2	0	2	2
AKT1	1210	1193	1168	1478	1368	1655	1040	1609	1219	1170	1264	1489	1277	1212	1023	1312	1102	1416	1271	1143	1100	1060	1278	954
AKT1S1	587	527	1022	848	712	814	679	949	579	507	634	691	586	896	623	494	558	852	650	574	492	466	662	468
AKT2	403	340	418	445	442	436	302	449	372	306	427	417	471	366	389	363	374	483	460	314	338	353	359	282
AKT3	1187	1054	2571	1279	1650	1570	1818	1718	1987	1981	1401	1802	1345	2219	1147	1276	1420	2274	1534	1357	1506	1586	1582	1556
AKTIP	107	115	105	142	146	154	68	140	156	136	144	146	122	130	113	117	116	174	120	142	175	201	140	155
ALAD	375	334	408	451	419	484	339	608	366	386	486	515	486	459	325	421	444	572	402	410	421	347	514	326
ALAS1	650	642	1020	830	743	807	601	799	424	383	605	472	722	991	678	624	599	928	628	571	377	361	561	369
ALAS2	0	0	0	0	0	0	0	0	0	0	0	0	0	0	0	0	0	0	0	0	0	0	0	0
ALB	0	0	2	0	0	0	4	0	0	0	4	0	0	3	0	0	1	4	0	0	0	0	0	0
ALCAM	2070	4845	1630	1000	2401	5438	1271	1249	2509	2400	2708	1838	1910	1667	2667	1958	1895	2375	4059	2178	1750	1737	2310	2230
ALDH16A1	296	224	366	333	291	257	288	312	198	173	331	331	343	357	258	286	236	384	325	252	228	252	243	204
ALDH18A1	688	822	458	829	939	1238	559	990	1070	933	869	1210	658	576	698	535	618	863	1118	629	771	801	939	777
ALDH1A1	6709	2598	36518	4938	17272	9762	57097	13511	11195	10193	51533	11902	583	6916	4742	450	1722	16561	11243	1252	574	5880	4872	863
ALDH1A2	752	334	13	135	444	163	6	78	469	3	9	277	29	212	1446	35	7	151	941	8	35	300	556	53
ALDH1A3	106	427	423	606	125	521	400	628	167	601	920	513	608	212	374	409	332	223	365	370	493	461	569	400
ALDH1B1	203	187	137	220	247	239	129	256	208	164	162	299	185	112	158	162	156	173	210	150	182	167	251	144
ALDH1L1	0	0	0	1	0	0	0	0	0	0	0	0	0	0	0	0	0	0	0	0	0	0	0	0
ALDH1L1-AS1	0	0	1	0	1	2	3	0	0	0	1	0	0	1	2	0	0	3	7	0	0	0	0	0
ALDH1L1-AS2	0	0	0	0	0	0	0	0	0	0	0	0	0	0	0	0	0	0	0	0	0	0	0	0
ALDH1L2	30	28	17	34	34	21	13	76	41	10	9	54	7	9	6	9	8	13	8	18	7	16	10	37
ALDH2	1076	1312	717	1378	1396	1662	616	1393	778	818	662	986	732	942	779	476	793	1094	947	726	435	466	623	652
ALDH3A1	98	75	4	249	29	104	2	52	3	5	0	1	36	53	31	15	33	12	15	13	5	4	2	2
ALDH3A2	842	896	561	1470	900	1050	546	1295	491	400	429	529	615	854	1332	591	751	1014	1658	946	450	386	423	370
ALDH3B1	11	43	22	1	3	37	16	2	6	11	20	1	3	6	32	9	0	4	26	4	1	3	8	12
ALDH3B2	0	0	0	0	0	0	0	0	0	0	0	0	0	0	0	0	0	0	0	0	0	0	0	0
ALDH4A1	300	191	199	342	245	203	130	326	328	212	204	370	289	203	257	237	186	242	277	150	201	206	332	208
ALDH5A1	38	12	24	16	50	32	20	24	63	50	46	25	24	19	20	17	33	33	36	31	34	14	34	32
ALDH6A1	180	156	283	151	221	247	267	219	330	305	320	301	256	263	176	271	163	338	214	191	182	295	211	328
ALDH7A1	205	335	79	139	253	386	97	151	276	242	250	245	205	140	209	177	175	204	309	180	199	214	316	219
ALDH8A1	4	7	4	5	3	6	2	1	2	4	3	4	8	3	7	2	5	6	3	8	2	1	9	2
ALDH9A1	654	633	459	821	744	865	367	754	724	598	707	710	647	693	595	502	484	791	689	533	491	473	508	528
ALDOA	4859	5372	7791	6499	6248	7443	4754	7451	3724	4211	4758	4862	4369	7882	5206	4471	4573	7655	5572	5278	3469	3449	4580	3787
ALDOB	1	0	1	0	0	0	0	0	0	0	1	0	0	0	0	0	0	1	0	0	0	0	0	0
ALDOC	42	26	65	39	35	47	76	36	45	11	56	30	12	37	57	24	17	56	89	28	11	18	31	35
ALG1	125	152	158	180	159	155	104	162	122	118	105	152	110	200	145	110	102	167	146	126	107	89	146	112
ALG10	66	46	64	46	62	52	29	55	37	37	64	49	36	83	39	36	32	48	63	35	39	43	46	27
ALG10B	124	82	178	128	146	103	87	118	184	121	190	152	141	161	126	129	126	140	160	100	120	136	115	113
ALG11	78	88	149	95	103	134	88	86	96	74	138	97	97	141	93	72	69	112	113	91	84	102	108	75
ALG12	196	179	214	180	209	254	206	231	163	144	193	185	165	207	188	140	166	237	235	177	177	127	198	137
ALG13	328	211	370	335	338	300	262	315	315	257	319	272	355	374	331	221	277	357	407	236	247	305	300	199
ALG14	60	64	85	59	62	64	58	63	48	42	57	46	58	99	63	50	50	81	62	46	29	39	57	35
ALG1L	0	1	0	0	0	0	0	0	0	0	0	0	1	0	0	0	0	0	0	0	0	0	0	0
ALG1L2	0	0	0	0	0	0	0	0	0	0	0	0	0	0	0	0	0	0	1	0	0	0	0	0
ALG1L9P	0	2	0	1	0	0	1	2	0	1	2	0	2	0	0	1	1	1	1	1	0	0	0	2
ALG2	385	398	655	540	523	506	445	561	490	399	511	516	448	628	530	408	411	581	564	437	379	431	482	366
ALG3	200	293	259	274	261	368	203	267	160	166	183	189	167	261	198	190	160	245	218	194	148	149	177	154
ALG5	231	175	197	260	285	249	178	240	234	180	191	191	243	294	235	202	178	252	255	187	161	176	207	149
ALG6	177	151	200	189	229	161	118	201	207	129	177	166	170	218	166	180	157	196	163	148	152	136	150	147
ALG8	173	335	397	235	235	376	187	250	136	128	169	175	177	320	192	146	181	209	192	133	99	122	159	115
ALG9	245	332	372	299	279	366	204	284	239	205	233	222	209	335	274	218	193	309	280	223	204	188	239	175
ALK	1	1	0	1	1	1	1	1	0	0	0	0	2	1	2	0	0	0	1	0	0	0	0	0
ALKBH1	98	80	165	136	110	109	79	138	97	73	119	118	117	158	98	89	112	134	102	95	90	82	111	81
ALKBH2	39	55	35	36	53	89	14	38	39	35	55	40	49	34	26	37	43	33	27	32	31	35	33	27
ALKBH3	114	163	159	156	127	236	104	180	91	106	140	119	114	161	114	76	114	158	124	91	91	94	100	75
ALKBH3-AS1	0	0	0	0	0	0	0	0	0	0	0	0	0	0	0	0	0	0	0	0	0	0	0	0
ALKBH4	59	54	63	68	71	87	56	85	55	43	79	63	73	80	63	58	54	84	70	47	36	56	62	52
ALKBH5	800	899	886	1116	959	1100	705	1140	798	754	881	962	915	1089	743	815	778	1145	867	837	790	698	722	645
ALKBH6	47	64	104	84	58	71	85	91	55	42	62	60	53	102	54	60	38	84	79	60	35	48	62	39
ALKBH7	90	100	161	137	121	158	149	161	128	170	139	164	127	153	133	106	105	193	133	143	155	122	182	144
ALKBH8	180	265	193	195	162	354	132	245	172	131	174	163	98	253	163	105	103	166	190	115	91	84	123	77
ALLC	0	0	0	0	0	0	0	0	0	0	0	0	0	0	0	0	0	0	0	0	0	0	0	0
ALMS1	464	352	590	425	375	413	253	485	498	354	406	455	458	586	362	348	293	503	424	341	423	371	374	319
ALMS1-IT1	1	7	7	3	1	4	1	3	2	5	1	2	3	11	4	3	0	0	2	1	6	6	2	1
ALMS1P	2	3	1	0	2	3	0	0	1	2	0	1	3	0	1	0	2	1	0	0	0	0	1	1
ALOX12	2	0	0	1	0	0	0	0	0	2	1	0	0	0	0	1	1	0	0	0	0	0	1	0
ALOX12-AS1	12	8	18	7	14	15	10	14	14	14	10	14	5	14	12	11	9	10	8	13	9	8	11	12
ALOX12B	0	0	0	0	0	0	0	0	0	0	0	0	0	0	2	0	0	0	0	0	0	0	0	1
ALOX12P2	0	0	0	0	0	0	0	0	0	0	0	0	0	0	0	0	0	0	0	0	0	0	0	0
ALOX15	0	0	0	0	1	0	0	0	0	0	0	0	0	0	0	0	0	0	0	0	0	0	0	0
ALOX15B	0	0	1	0	0	0	0	0	1	0	0	0	0	0	0	0	0	0	0	0	0	0	0	0
ALOX15P1	0	0	0	0	0	0	0	0	1	0	0	0	0	0	0	0	0	0	0	0	0	0	0	0
ALOX5	0	0	0	2	0	0	0	0	0	0	1	2	0	0	0	0	0	0	0	0	0	0	1	1
ALOX5AP	0	1	2	0	0	0	2	2	0	1	16	1	0	2	2	0	0	2	3	1	1	2	7	1
ALOXE3	0	1	5	0	0	0	0	1	0	0	0	0	2	4	0	1	1	0	0	0	0	0	3	0
ALPI	0	0	0	0	0	0	0	0	0	0	0	0	0	0	0	0	0	0	0	0	0	0	0	0
ALPK1	164	130	245	115	157	140	154	118	144	143	233	85	226	185	106	162	134	215	110	114	125	145	118	112
ALPK2	0	0	0	0	0	1	0	0	2	0	0	0	2	0	1	1	1	2	0	0	0	1	3	1
ALPK3	2000	1343	4545	1666	3317	2249	2659	2800	3849	2133	3467	4067	1884	6508	2858	1061	2455	3474	4095	1889	2240	2734	4105	1658
ALPL	155	189	3130	79	22	37	617	39	4	4	90	10	989	1133	249	1246	62	246	96	113	7	14	40	5
ALPP	0	0	0	0	0	0	0	0	0	0	0	0	0	0	0	0	0	0	0	0	0	0	0	0
ALPPL2	0	0	1	0	0	0	0	0	0	0	0	0	0	0	0	0	0	0	0	0	0	0	0	0
ALS2	778	516	768	896	780	655	449	906	664	640	671	709	1084	841	553	854	723	744	603	664	857	673	663	587
ALS2CL	575	448	235	489	326	200	261	308	83	122	166	145	1258	530	958	813	520	646	770	455	233	221	291	141
ALS2CR11	1	9	7	1	3	8	6	12	2	1	4	3	3	3	1	9	5	3	0	5	3	2	0	8
ALS2CR12	8	6	13	10	7	7	11	6	9	15	5	2	10	15	12	12	10	20	11	15	2	7	5	4
ALX1	15	24	0	31	11	40	0	39	11	0	0	10	0	0	0	2	0	0	0	1	0	0	0	0
ALX3	0	0	0	0	0	0	0	0	0	0	0	1	0	1	0	0	1	0	0	0	0	0	0	0
ALX4	0	0	0	1	0	0	0	0	0	0	0	0	0	0	0	0	0	0	0	0	0	0	0	0
ALYREF	465	417	402	439	491	503	324	466	411	326	368	407	398	389	410	424	311	442	448	315	339	370	419	315
AMACR	7	7	12	13	9	11	9	8	9	5	19	10	16	14	11	14	7	16	9	9	13	11	8	9
AMBN	0	0	0	0	0	0	0	0	0	0	0	0	0	0	0	0	0	0	0	0	0	0	0	0
AMBP	0	0	0	1	1	0	0	0	0	1	0	0	0	1	1	1	0	0	0	1	0	0	0	0
AMBRA1	303	514	408	487	352	677	222	555	350	372	392	436	358	510	311	245	345	422	362	318	337	292	362	328
AMD1	406	499	644	437	538	511	249	433	512	375	435	493	529	523	419	388	325	435	508	292	394	439	523	285
AMDHD1	0	1	2	1	0	0	0	0	0	0	0	0	1	3	0	2	0	1	0	0	0	0	0	0
AMDHD2	251	206	193	236	235	280	140	264	250	254	190	195	176	166	170	167	181	175	177	193	282	152	234	238
AMELX	0	0	0	0	0	0	0	0	0	0	0	0	0	0	0	0	0	0	0	0	0	0	0	0
AMELY	0	0	0	0	0	0	0	0	0	0	0	0	0	0	0	0	0	0	0	0	0	0	0	0
AMER1	71	65	62	59	84	92	39	96	145	80	60	131	51	74	53	57	54	90	74	49	88	75	97	68
AMER2	0	0	1	0	0	0	0	0	0	0	0	0	0	1	0	0	0	0	0	0	0	0	0	0
AMER3	0	0	0	0	0	0	0	0	0	1	0	0	0	0	0	0	0	0	0	0	0	0	0	0
AMFR	973	862	1539	1153	1259	1080	1155	1349	970	885	1202	1003	1059	1350	1173	994	990	1323	1285	1118	938	862	1180	819
AMH	8	4	46	9	17	27	37	4	15	23	29	9	8	24	19	6	12	50	27	13	9	31	18	10
AMHR2	0	0	0	0	0	0	0	0	0	0	0	0	0	0	0	0	0	0	0	0	0	0	0	0
AMICA1	2	1	2	0	1	1	4	0	2	9	2	0	2	1	1	0	1	3	4	0	0	1	2	0
AMIGO1	21	4	9	24	26	17	23	27	34	12	40	35	30	1	9	14	46	9	13	18	20	6	14	17
AMIGO2	197	282	29	139	181	415	21	115	230	300	26	156	54	123	62	43	82	85	81	73	155	217	73	217
AMIGO3	35	22	58	31	24	23	30	29	37	15	28	24	24	28	27	16	20	36	31	26	25	28	20	22
AMMECR1	167	138	178	151	199	151	121	155	213	134	129	166	135	313	158	119	117	247	174	133	113	137	138	115
AMMECR1L	511	421	776	706	550	500	440	705	562	399	593	650	581	716	565	499	474	673	559	538	416	512	625	336
AMN	1	0	0	0	0	0	0	0	0	0	0	0	0	2	0	0	0	0	1	0	0	0	0	0
AMN1	88	71	124	99	122	103	90	102	108	119	127	121	48	107	82	54	72	122	89	80	116	97	147	91
AMOT	65	16	124	12	94	22	92	17	130	91	174	68	134	45	36	79	87	82	24	98	77	136	94	97
AMOTL1	1844	2268	2944	2103	1347	2054	1656	1694	1379	1007	1440	1345	1737	1925	2121	1306	928	1181	1728	787	1013	856	1039	1071
AMOTL2	933	913	1686	742	1421	1633	1400	1412	1759	2285	2434	1788	1577	1879	1097	1463	1516	2514	1886	1641	1458	1781	1637	2105
AMPD1	0	0	1	0	0	0	0	0	0	0	0	1	0	1	0	0	0	0	1	0	0	0	0	0
AMPD2	306	442	297	537	402	515	211	514	340	308	273	507	504	362	352	364	319	437	386	314	375	302	423	321
AMPD3	32	74	49	77	47	113	55	128	32	65	140	68	27	38	54	12	45	42	51	82	60	46	51	57
AMPH	6	15	0	0	9	11	0	0	7	10	0	2	1	0	1	2	1	0	0	0	0	0	0	0
AMT	71	53	36	65	110	102	40	71	87	88	92	54	74	54	60	46	61	81	104	60	70	63	41	85
AMTN	0	0	0	0	0	0	0	0	0	0	0	0	0	0	0	0	0	0	0	0	0	0	0	0
AMY1A	0	0	0	0	0	0	0	0	0	0	0	0	0	0	0	0	0	0	0	0	0	0	0	0
AMY1B	0	0	0	0	0	0	0	0	0	0	0	0	0	0	0	0	0	0	0	0	0	0	0	0
AMY1C	0	0	0	0	0	0	0	0	0	0	0	0	0	0	0	0	0	0	0	0	0	0	0	0
AMY2A	0	0	0	0	0	0	0	0	0	0	0	0	0	0	0	0	0	0	0	0	0	0	0	0
AMY2B	34	24	40	28	28	26	29	29	29	25	26	23	49	34	26	30	35	37	18	38	17	11	14	16
AMZ1	0	0	2	0	0	0	0	0	0	0	0	0	0	2	0	0	0	1	1	0	0	0	0	0
AMZ2	333	324	330	376	345	389	251	344	265	259	356	357	395	378	264	285	288	382	327	304	279	289	390	241
AMZ2P1	43	50	114	51	66	43	58	69	55	26	83	67	50	55	52	35	47	44	57	42	54	23	59	40
ANAPC1	163	170	176	207	191	186	98	238	163	143	180	231	149	192	175	124	145	190	240	115	138	125	188	103
ANAPC10	62	72	129	70	93	82	76	75	86	67	99	73	69	104	77	61	58	112	93	80	68	71	74	59
ANAPC11	300	301	409	360	336	349	309	377	235	282	305	360	287	346	260	312	237	394	309	311	253	221	349	245
ANAPC13	447	356	418	168	621	534	311	259	504	400	481	317	301	429	390	306	292	486	498	322	364	394	456	323
ANAPC15	126	213	202	123	182	253	107	146	121	120	167	168	144	176	135	105	118	160	169	110	124	110	143	121
ANAPC16	732	529	623	658	744	628	507	585	636	507	783	551	653	729	811	533	510	754	737	500	506	563	668	462
ANAPC1P1	5	2	2	4	1	5	1	2	2	2	4	1	0	3	4	0	3	2	1	1	1	2	0	3
ANAPC2	352	283	477	403	389	399	310	492	341	289	331	364	399	413	344	302	357	437	385	381	279	248	330	257
ANAPC4	311	228	294	294	321	270	226	316	253	237	303	246	320	303	270	269	240	322	266	227	223	236	189	206
ANAPC5	1112	1146	1006	1395	1266	1417	868	1427	1132	975	1234	1141	1100	1141	1095	1004	925	1250	1176	929	906	946	983	845
ANAPC7	635	550	658	686	736	572	370	768	601	481	496	673	588	668	530	455	459	622	573	514	430	477	604	379
ANG	30	13	49	10	36	33	59	15	19	24	36	11	14	28	18	12	20	44	54	11	25	12	21	14
ANGEL1	309	366	341	554	377	383	330	354	318	402	415	383	601	487	383	537	353	493	340	401	303	282	306	329
ANGEL2	329	305	332	367	393	316	241	384	366	320	375	360	345	384	305	300	316	370	370	274	268	268	276	226
ANGPT1	25	22	4	2	30	45	2	4	54	1	4	3	0	1	6	0	0	0	9	0	2	3	2	4
ANGPT2	324	107	863	507	1402	548	3746	1837	4100	5488	9630	3789	421	1498	892	497	2202	7621	3064	3081	9779	7051	8818	6052
ANGPT4	0	0	0	0	0	0	0	0	0	0	0	0	0	0	0	0	0	0	0	0	0	0	0	0
ANGPTL1	15	4	1	12	16	0	0	9	7	3	0	8	2	1	0	2	2	0	0	1	0	1	3	4
ANGPTL2	212	255	93	362	356	485	156	452	360	687	360	556	218	258	139	165	293	514	261	298	615	730	338	512
ANGPTL3	0	0	0	0	0	0	0	0	0	0	0	0	0	0	0	0	0	0	0	0	0	0	0	0
ANGPTL4	613	1126	146	1469	713	1076	123	1026	193	98	175	451	437	247	605	403	313	423	470	425	84	117	276	129
ANGPTL5	0	0	0	0	0	0	0	0	0	0	0	0	0	0	0	0	0	1	0	0	0	0	0	0
ANGPTL6	1	2	1	4	1	1	0	2	3	2	1	1	6	3	0	1	2	1	3	2	1	3	1	0
ANGPTL7	0	0	0	0	0	0	0	0	0	0	0	0	0	0	0	0	0	0	0	0	0	0	0	0
ANHX	0	0	0	0	0	0	0	0	0	0	0	0	0	0	0	0	0	0	0	0	0	0	0	0
ANK1	13	27	9	22	8	7	5	12	20	7	7	8	26	16	14	16	17	18	13	8	8	5	10	8
ANK2	7	0	59	6	16	2	69	7	35	2	137	1	1	88	112	1	3	100	169	0	2	46	74	13
ANK3	15	49	25	55	15	106	19	77	12	12	20	67	53	38	92	54	79	48	126	64	30	15	63	67
ANKAR	38	26	50	50	36	35	45	37	42	26	57	37	53	45	47	32	27	41	68	28	46	38	31	24
ANKDD1A	34	18	20	18	17	14	6	4	17	22	30	15	23	22	24	19	18	26	20	10	22	23	11	25
ANKDD1B	13	4	29	5	12	6	26	11	8	3	8	8	11	16	26	8	11	19	31	5	9	6	7	4
ANKEF1	22	35	44	43	33	37	24	61	64	33	40	75	72	63	54	76	42	72	43	47	60	58	103	44
ANKFN1	0	0	1	0	0	0	0	0	0	0	0	0	0	1	0	0	0	0	0	0	0	2	0	0
ANKFY1	1051	820	1169	1272	1091	1016	813	1418	987	779	948	1146	916	1196	1014	807	838	1163	1042	829	854	734	1028	687
ANKH	284	176	4183	340	287	246	1582	397	204	161	883	239	382	1375	938	243	259	418	767	272	217	173	332	177
ANKHD1	86	61	75	86	80	95	54	60	86	71	86	58	90	98	68	67	77	77	76	57	73	67	76	65
ANKHD1-EIF4EBP3	11	6	13	8	10	10	8	9	13	10	11	5	14	17	11	6	8	19	9	13	9	8	8	14
ANKIB1	787	803	1059	995	935	924	662	1180	923	822	1020	964	973	1060	834	832	798	1150	885	844	866	767	1018	696
ANKK1	1	0	1	0	2	0	0	0	0	0	1	0	0	1	1	0	1	0	0	1	0	2	0	0
ANKLE1	19	5	16	9	15	6	8	8	10	9	9	9	8	5	4	8	6	7	12	9	7	5	8	3
ANKLE2	975	766	1368	1341	1117	975	1062	1515	944	741	1252	1173	1146	1245	1067	917	920	1396	1409	988	831	900	1292	647
ANKMY1	58	21	67	60	59	35	42	49	51	44	49	41	61	57	41	35	39	55	42	54	34	35	34	37
ANKMY2	158	134	149	196	151	130	116	210	153	130	214	181	170	145	151	141	150	142	191	139	164	142	146	110
ANKRA2	119	102	208	163	153	127	140	170	123	186	181	162	165	242	152	124	167	202	172	165	159	117	139	130
ANKRD1	7493	5033	13104	3414	11541	5998	8022	5692	12331	8312	15874	9571	12145	13157	12992	9460	11963	15837	16851	11535	6742	8355	20556	7228
ANKRD10	477	260	468	510	627	352	383	578	604	758	688	713	1074	614	473	726	826	687	578	878	966	633	725	654
ANKRD11	2403	1719	3211	3031	2563	2292	2032	3253	1793	1494	1815	1749	2309	3242	2099	1767	2035	3105	2123	2187	1795	1480	1490	1530
ANKRD12	1257	820	2288	1399	1465	1056	1491	1579	1567	1481	1520	1182	1215	1849	1228	1032	1259	1485	1385	1374	1194	1219	980	1140
ANKRD13A	632	515	771	608	711	710	583	745	609	523	891	625	721	829	652	649	628	934	741	668	530	592	673	460
ANKRD13B	298	337	147	407	301	424	111	480	237	203	118	320	268	204	157	126	257	199	164	155	157	154	155	123
ANKRD13C	364	377	507	440	372	401	304	426	345	287	344	352	353	534	374	345	307	428	370	340	283	318	320	264
ANKRD13D	149	235	171	223	180	316	112	258	118	107	144	204	190	135	157	176	149	190	173	177	148	137	156	136
ANKRD16	32	27	27	41	55	44	36	39	30	34	34	36	29	33	30	21	34	36	27	34	37	27	24	29
ANKRD17	1792	1476	2435	2035	2171	1855	1732	2269	2207	1878	2698	2121	2017	2729	2034	1658	1703	2595	2334	1771	1789	1837	2047	1708
ANKRD18A	8	3	1	0	4	2	1	0	2	4	0	0	1	0	0	0	0	0	1	0	0	0	1	1
ANKRD18B	2	20	3	16	2	29	1	24	3	9	6	35	11	31	2	13	14	13	8	19	5	16	13	14
ANKRD18DP	0	2	0	0	0	0	0	0	0	0	0	0	0	0	0	0	0	0	0	0	0	0	0	0
ANKRD19P	2	1	1	0	1	2	1	0	0	1	0	2	0	1	1	1	1	2	1	0	1	1	0	0
ANKRD2	7	4	1	0	6	3	0	1	4	1	1	2	4	1	1	2	1	0	1	6	2	0	3	2
ANKRD20A1	0	0	0	0	0	0	0	0	0	0	0	0	0	0	0	0	0	0	0	0	0	0	0	0
ANKRD20A11P	0	0	0	0	0	0	0	0	0	0	0	0	0	0	0	0	0	0	0	0	0	0	0	0
ANKRD20A12P	1	0	0	0	0	0	0	0	3	1	0	0	0	0	0	0	2	0	0	0	4	0	0	0
ANKRD20A19P	0	0	0	0	0	0	0	0	0	0	0	0	0	0	0	0	0	0	0	0	0	0	0	0
ANKRD20A2	0	0	0	0	0	0	0	0	0	0	0	0	0	0	0	0	0	0	0	0	0	0	0	0
ANKRD20A3	0	0	0	0	0	0	0	0	0	0	0	0	0	0	0	0	0	0	0	0	0	0	0	0
ANKRD20A4	6	5	3	2	2	3	0	2	2	0	0	0	3	0	7	0	1	0	13	0	2	0	2	0
ANKRD20A5P	0	0	0	0	1	0	0	0	1	0	0	0	0	1	0	1	0	0	1	0	0	0	0	0
ANKRD20A8P	1	1	1	0	1	0	0	0	0	1	1	0	0	0	0	0	0	0	1	0	0	0	0	0
ANKRD20A9P	1	0	4	2	2	0	2	2	3	1	3	1	2	4	2	0	1	1	5	0	1	1	0	3
ANKRD22	0	0	0	0	0	0	0	0	0	0	0	0	0	0	0	0	0	0	0	0	0	0	0	0
ANKRD23	28	22	34	25	22	24	15	24	22	9	13	17	9	13	16	13	8	20	23	21	16	12	22	8
ANKRD24	10	8	14	9	10	9	11	7	7	8	8	5	27	3	9	10	7	5	18	8	15	8	9	9
ANKRD26	437	367	305	386	401	400	195	433	363	284	359	277	408	404	330	262	346	403	407	323	312	227	258	281
ANKRD26P1	0	6	0	0	1	11	1	1	2	1	17	1	2	2	32	0	2	29	32	0	1	6	51	0
ANKRD26P3	0	0	0	0	0	0	0	0	0	0	0	0	0	0	0	0	0	0	0	0	0	0	0	0
ANKRD27	342	324	482	358	381	398	362	365	310	227	346	361	334	434	338	302	310	427	400	336	240	269	391	207
ANKRD28	1176	867	846	1664	1383	1228	643	1671	892	801	752	1053	1194	919	925	974	1045	996	1059	1004	943	730	704	882
ANKRD29	0	4	6	4	2	3	9	7	3	5	67	15	39	1	0	10	18	3	2	7	35	4	7	16
ANKRD30A	0	0	0	0	0	0	0	0	0	0	0	0	0	0	0	0	0	0	0	0	0	0	0	0
ANKRD30B	0	0	4	0	0	0	0	0	0	0	0	0	0	0	0	0	0	0	0	0	0	0	0	1
ANKRD30BL	0	0	0	0	0	0	0	0	0	0	0	0	0	0	0	0	0	0	0	0	0	0	0	0
ANKRD30BP2	1	0	0	0	0	0	0	0	0	0	0	0	1	0	0	0	0	0	0	0	0	0	0	0
ANKRD30BP3	0	0	0	0	0	0	0	0	0	0	0	0	0	0	0	0	0	0	0	0	0	0	0	0
ANKRD31	1	0	0	0	0	1	1	0	0	0	1	0	1	1	0	0	0	0	0	0	0	0	0	0
ANKRD32	150	91	73	81	91	88	48	83	84	57	66	57	124	135	90	108	62	94	115	68	65	64	76	49
ANKRD33	2	6	1	11	0	16	0	11	2	8	1	6	0	1	1	0	0	1	3	0	2	6	1	1
ANKRD33B	569	298	115	554	227	216	77	381	175	185	138	312	457	132	510	433	252	329	330	232	136	181	298	174
ANKRD34A	8	3	12	8	13	4	14	6	8	4	5	7	7	7	12	13	9	15	9	6	5	0	6	2
ANKRD34B	0	0	0	0	0	0	1	0	0	0	1	0	0	0	0	0	0	0	0	0	0	0	0	0
ANKRD34C	0	0	0	0	0	0	0	0	0	0	0	0	0	0	0	0	0	0	0	0	0	0	1	0
ANKRD34C-AS1	0	0	0	0	0	0	0	0	0	0	0	0	0	0	0	0	0	0	0	0	0	0	0	0
ANKRD35	6	37	17	14	3	27	12	10	2	4	6	9	15	11	35	17	8	17	34	12	1	1	10	6
ANKRD36	135	85	82	92	120	96	74	121	185	139	188	144	104	114	156	95	83	156	176	82	149	127	107	93
ANKRD36B	42	4	11	30	32	18	17	33	51	30	47	50	32	32	54	12	31	47	60	8	42	37	25	26
ANKRD36BP1	0	0	0	0	0	0	0	0	1	0	0	0	0	0	0	0	0	1	0	0	0	0	1	0
ANKRD36BP2	7	4	18	4	10	6	35	0	15	4	168	7	5	8	84	8	21	32	114	9	7	28	24	6
ANKRD36C	191	126	77	131	118	137	56	105	177	121	126	119	133	126	151	89	103	158	181	99	143	126	125	104
ANKRD37	18	13	35	12	35	23	46	13	13	18	14	13	24	30	17	17	8	23	22	19	8	11	19	8
ANKRD39	47	46	49	59	40	45	36	67	30	41	37	45	34	53	46	35	34	56	45	26	34	40	37	37
ANKRD40	814	821	1488	980	989	1074	1177	971	971	874	1139	943	969	1266	924	1034	842	1378	1011	983	722	831	911	756
ANKRD42	95	167	176	164	119	250	107	158	103	102	88	113	114	184	86	77	117	142	84	116	93	65	86	62
ANKRD44	88	44	118	71	140	99	180	95	69	54	77	37	66	78	64	57	108	124	58	87	50	28	30	67
ANKRD44-IT1	1	0	0	0	0	0	0	0	0	0	0	0	1	0	3	0	0	0	0	0	0	0	0	0
ANKRD45	4	5	1	1	9	7	0	1	7	9	1	2	3	4	2	1	17	7	2	6	4	2	10	6
ANKRD46	152	122	129	144	164	174	118	151	197	133	142	135	129	167	132	95	107	193	209	131	128	118	129	109
ANKRD49	87	133	146	128	131	154	93	121	107	84	89	94	114	142	100	82	109	136	104	110	66	64	91	65
ANKRD50	1873	1628	2246	1841	2786	2666	1861	2579	3150	1734	3079	3056	2002	2667	2543	1752	2517	2264	3415	2507	1840	2078	2507	2013
ANKRD52	1474	1056	1983	1775	1661	1303	1435	2024	1437	1016	1338	1424	1469	2135	1649	1134	1251	2105	1774	1143	996	1060	1499	904
ANKRD53	9	7	7	9	15	13	8	14	11	28	17	20	8	6	10	10	12	5	10	18	12	12	22	19
ANKRD54	135	189	217	199	194	213	131	208	128	109	143	155	158	222	174	149	130	270	189	172	104	139	159	113
ANKRD55	24	9	68	8	28	5	209	14	19	37	71	19	4	13	41	9	12	12	99	18	10	3	34	54
ANKRD6	81	42	208	25	126	94	157	35	197	107	283	76	104	104	76	54	92	146	95	65	107	91	146	55
ANKRD60	0	0	0	0	0	1	0	0	0	0	0	0	0	0	0	0	0	0	0	0	0	0	0	0
ANKRD61	3	0	2	1	0	2	0	4	0	2	0	1	1	0	4	2	2	2	3	3	1	1	2	1
ANKRD62	0	0	0	0	0	0	0	0	0	0	0	0	0	0	0	0	0	0	0	0	0	0	0	0
ANKRD62P1-PARP4P3	0	0	0	0	0	0	0	0	0	0	0	0	0	0	0	0	0	0	0	0	0	0	0	0
ANKRD63	0	0	0	0	1	0	0	0	0	1	0	0	0	0	0	0	0	0	0	0	0	0	0	0
ANKRD65	1	2	0	0	3	1	1	0	2	1	3	0	1	1	3	0	3	0	2	2	0	0	2	2
ANKRD66	0	0	0	0	0	0	0	0	0	0	0	0	0	0	0	0	0	0	0	0	0	0	0	0
ANKRD7	2	1	1	1	2	0	0	1	2	1	0	0	1	2	0	0	1	2	2	0	3	1	0	3
ANKRD9	57	88	40	107	58	88	37	89	51	61	59	82	83	41	62	70	44	65	66	58	61	58	35	45
ANKS1A	895	677	485	829	889	714	404	714	1763	1130	2328	1158	1657	431	935	1145	742	749	860	468	1947	1756	926	1329
ANKS1B	0	1	0	0	0	2	1	0	3	2	1	4	0	0	0	0	0	0	0	0	0	0	1	0
ANKS3	51	40	89	65	84	73	47	92	70	72	85	89	64	41	54	46	62	76	62	78	51	48	48	46
ANKS4B	0	0	0	0	0	1	0	0	0	0	0	0	0	0	0	0	0	0	0	0	0	0	0	0
ANKS6	178	286	75	280	236	383	97	325	238	273	258	245	144	114	222	78	148	179	322	90	171	148	170	139
ANKUB1	0	0	0	0	0	0	0	0	0	0	0	0	0	0	0	0	0	0	0	0	0	0	0	0
ANKZF1	247	206	248	312	320	285	198	329	245	195	231	230	281	297	270	187	257	314	254	240	193	148	213	175
ANLN	2055	1597	263	385	1776	1039	68	587	724	458	832	917	1472	401	711	1440	665	501	1331	575	652	800	761	507
ANO1	1	116	10	5	0	14	1	7	1	0	7	4	1	1	2	2	0	0	0	0	0	0	0	1
ANO1-AS2	1	7	0	1	0	0	0	1	0	0	0	0	0	0	1	0	0	0	0	0	0	0	0	0
ANO10	680	862	948	1447	862	1232	593	1414	616	492	666	817	838	969	811	745	779	896	680	826	686	476	663	542
ANO2	292	122	38	137	349	191	69	120	226	258	105	127	391	213	123	188	293	253	138	261	230	220	148	174
ANO3	0	0	2	0	0	0	0	0	0	0	0	0	0	0	0	0	0	0	0	0	0	0	0	0
ANO4	1	9	11	1	0	5	6	0	3	1	36	0	0	10	112	1	0	13	101	1	0	4	17	2
ANO5	12	1	2	3	15	2	1	0	32	63	0	3	23	16	3	0	25	20	4	0	16	14	9	2
ANO6	1908	1951	3579	2579	2503	2348	2763	3230	1952	2190	2359	2335	2176	3651	3099	2064	2210	4005	3451	2587	2013	1672	2309	1833
ANO7	7	6	14	12	11	3	6	12	14	11	6	16	3	14	12	10	10	21	17	3	11	20	17	14
ANO8	93	89	114	91	102	84	98	110	116	87	114	98	133	110	82	79	84	102	95	84	94	89	76	90
ANO9	35	0	41	0	32	0	17	0	4	0	22	4	7	26	6	2	13	33	10	1	19	35	22	8
ANOS1	4	4	6	0	26	6	21	0	19	1	57	0	1	5	1	2	0	58	4	4	1	10	2	1
ANP32A	706	594	599	597	869	785	430	688	1070	832	726	982	755	748	710	622	577	962	869	548	715	656	869	584
ANP32A-IT1	25	10	8	18	21	17	5	20	25	16	10	22	13	15	14	8	13	13	18	12	11	15	14	9
ANP32AP1	20	9	13	7	21	19	5	5	22	11	18	21	11	17	7	11	8	18	12	7	11	8	12	10
ANP32B	1371	1103	656	975	1326	1303	367	994	1335	1148	914	1205	1169	735	803	885	842	937	990	734	1165	999	905	1085
ANP32C	1	1	0	3	4	2	0	4	1	2	2	0	0	2	0	2	1	0	1	2	1	2	2	3
ANP32D	3	2	2	1	0	0	2	2	1	3	0	1	2	2	1	0	2	1	0	1	2	1	1	2
ANP32E	941	653	608	510	907	574	412	491	717	492	725	577	754	642	603	645	474	717	870	467	520	644	552	461
ANPEP	3615	5293	1041	13456	3223	6647	771	10957	984	884	943	3678	1620	1887	4378	2509	1714	1829	3267	3634	391	363	1836	827
ANTXR1	473	468	202	1124	759	828	207	965	513	496	1167	776	63	183	82	108	120	150	125	313	176	357	106	468
ANTXR2	337	637	740	975	572	1188	562	971	559	529	583	879	313	903	461	263	355	595	503	304	389	403	537	349
ANTXRL	0	0	2	0	0	0	0	0	0	0	0	0	0	0	0	0	0	1	0	0	0	0	0	0
ANTXRLP1	0	0	0	0	0	0	0	0	0	0	0	0	0	0	0	0	0	0	0	0	0	0	0	0
ANXA1	4788	3969	5106	5511	6624	4392	3799	6640	4426	3026	5083	5026	6676	6203	5258	6756	7138	7683	5865	7344	4477	3997	6086	3635
ANXA10	0	0	5	2	0	0	0	0	0	0	3	0	0	3	0	0	0	0	0	0	1	0	0	0
ANXA11	1581	1669	1428	2344	1538	1727	1187	2081	1050	1018	1177	1271	1518	1825	1523	1642	1293	1915	1343	1515	1127	863	1112	1082
ANXA13	0	0	0	0	0	0	0	0	0	0	0	0	0	0	0	0	0	0	0	0	0	0	1	0
ANXA2	6332	7570	7716	8341	6400	7442	6736	7794	4631	3987	7285	7864	9074	8730	8168	8140	6332	9818	8631	6248	5025	4510	7446	4131
ANXA2P1	13	15	17	14	12	13	15	20	4	4	18	14	15	16	18	17	13	15	11	8	8	10	16	8
ANXA2P2	1464	1876	1885	2104	1590	1839	1625	1965	1115	982	1821	1989	2181	2276	2022	2041	1541	2397	2091	1479	1119	1179	1833	1002
ANXA2P3	112	160	158	162	142	143	150	135	74	90	168	167	176	178	178	183	137	213	197	122	104	89	145	69
ANXA2R	67	22	19	61	73	38	23	56	82	28	49	111	71	67	45	81	71	82	58	93	91	70	95	129
ANXA3	905	1135	235	534	715	780	272	414	772	859	821	1128	2480	622	1365	2306	1259	1094	1214	1023	1558	1708	2027	809
ANXA4	921	957	912	1211	909	961	665	968	884	738	974	1081	1151	930	1178	849	822	952	1022	677	1526	1034	1137	800
ANXA5	5279	5139	8510	5531	6222	5930	5318	5641	4306	4528	6840	5244	4360	8140	5882	4202	3657	7655	6030	4376	3848	4462	5890	3610
ANXA6	2117	2856	373	3020	2051	2873	477	2728	1964	2286	886	2999	2097	818	889	1837	1518	1176	790	1552	1703	1246	2238	1356
ANXA7	1248	1297	2045	2074	1390	1413	1448	1940	790	723	1168	1016	1267	1788	1384	1077	1074	1792	1296	1066	749	745	926	714
ANXA8	0	0	0	0	0	0	0	0	0	0	0	0	0	0	0	0	0	0	0	0	0	0	0	0
ANXA8L1	0	0	0	0	0	0	0	0	0	0	0	0	0	0	0	0	0	0	0	0	0	0	0	0
ANXA9	2	1	1	0	1	0	0	0	0	0	0	0	0	0	1	2	0	0	0	0	0	0	0	0
AOAH	0	1	3	1	0	0	0	0	0	0	3	0	1	0	2	0	0	0	0	0	0	0	0	0
AOAH-IT1	0	0	0	0	0	0	0	0	0	0	1	0	0	0	1	0	0	0	0	0	0	0	0	0
AOC1	0	0	0	0	0	0	0	0	0	0	0	0	0	0	0	0	0	0	0	0	0	0	0	0
AOC2	11	12	61	12	22	10	16	17	11	11	9	8	16	16	27	16	16	11	23	25	19	10	13	14
AOC3	4	7	36	3	4	8	29	7	3	8	5	4	4	6	4	1	5	5	0	5	5	3	8	4
AOC4P	0	0	0	0	0	0	0	1	0	0	0	0	0	0	0	0	0	0	0	0	0	0	0	0
AOX1	4	15	193	11	2	3	276	19	3	1	97	23	10	16	37	8	37	120	48	113	6	2	53	1
AOX2P	0	1	2	0	0	0	0	0	0	0	0	0	0	1	2	0	0	0	0	0	0	0	0	0
AP1AR	272	310	438	325	428	397	262	414	389	365	513	342	373	477	274	316	388	505	351	365	423	432	469	338
AP1B1	1236	1213	1405	2246	2054	2340	1848	3317	2113	2263	2490	2706	1188	1619	1218	1105	1528	2595	1978	1685	1555	1535	1808	1669
AP1B1P1	0	0	1	0	0	0	0	0	0	0	0	0	0	0	1	0	0	0	0	0	0	0	0	0
AP1G1	1521	1246	2430	1740	1787	1549	1516	1943	1560	1298	1783	1559	1635	2405	1724	1449	1353	2227	1867	1401	1263	1393	1626	1177
AP1G2	263	119	286	240	216	137	254	203	187	137	309	234	480	280	438	240	267	381	433	144	262	229	252	145
AP1M1	631	623	698	838	736	741	524	993	530	501	635	697	717	773	648	666	536	817	662	593	551	487	652	432
AP1M2	0	0	0	0	1	0	0	0	0	0	0	0	0	0	0	0	0	0	0	0	0	0	0	0
AP1S1	585	503	864	864	597	673	655	926	479	426	674	787	677	823	627	631	570	918	692	548	475	473	711	457
AP1S2	855	1070	2058	1042	732	1023	1436	796	695	794	821	760	1063	1267	1245	1064	672	1180	1148	741	688	622	817	714
AP1S3	25	45	38	33	40	39	23	37	33	20	40	46	47	41	41	44	29	31	37	32	79	38	44	38
AP2A1	1267	1155	1703	1711	1334	1477	1258	1780	1132	988	1327	1352	1388	1579	1670	1231	1105	1736	1847	1248	1015	959	1246	1066
AP2A2	1055	1228	1127	1458	1208	1693	1018	1568	1300	1137	1425	1582	1230	1410	1183	1029	1166	1606	1354	1088	1301	1140	1451	963
AP2B1	4078	3901	5777	5590	4659	4730	4372	6082	4339	3549	5274	4946	4925	5656	4358	4434	4455	5724	4634	4537	4062	3812	4742	3504
AP2M1	3209	4238	5542	4678	3754	5257	3969	4820	2897	2514	4069	3907	3739	5262	3701	3852	3341	5336	4462	3888	2699	2613	3629	2545
AP2S1	802	866	805	1103	1002	993	526	1120	750	685	639	971	798	1014	630	660	738	1101	644	682	664	636	662	599
AP3B1	823	740	1182	994	961	930	806	1118	860	743	933	955	973	1222	918	823	796	1200	1017	868	769	758	811	718
AP3B2	0	1	5	0	0	0	0	0	0	0	0	0	3	5	0	1	0	0	0	0	0	0	0	0
AP3D1	1776	1751	2067	2357	1995	2300	1706	2752	1993	1973	1914	2297	1748	1931	1790	1599	1623	2240	2085	1688	1890	1806	1958	1867
AP3M1	974	859	1120	1198	1159	1137	900	1338	1019	895	1024	1197	966	1167	984	868	799	1285	1098	880	779	785	1028	743
AP3M2	211	169	270	326	236	216	247	308	288	267	266	337	234	338	261	166	190	341	280	165	261	222	309	153
AP3S1	396	352	430	371	438	498	357	304	333	281	479	356	329	423	469	338	329	518	494	296	335	338	412	247
AP3S2	6	2	9	6	12	6	5	10	6	8	12	5	7	5	8	1	2	5	7	4	6	2	5	5
AP4B1	207	199	282	307	239	263	191	324	210	167	339	356	277	261	232	236	265	315	277	236	218	257	260	193
AP4B1-AS1	0	0	1	2	0	0	0	0	0	1	1	0	0	0	0	0	1	0	0	0	0	2	0	0
AP4E1	249	231	407	294	284	238	226	291	253	200	356	241	218	435	269	218	179	335	334	184	197	228	255	164
AP4M1	105	129	102	154	144	177	79	160	135	145	114	171	166	148	130	154	165	164	141	101	137	121	162	117
AP4S1	77	98	72	89	89	98	67	65	89	63	81	85	87	68	64	75	61	101	75	74	79	70	58	57
AP5B1	244	297	510	317	339	464	359	389	290	312	384	333	240	397	322	218	247	391	336	270	268	222	299	229
AP5M1	452	386	433	585	517	436	252	615	566	411	432	618	429	543	402	397	393	534	437	416	449	466	528	387
AP5S1	108	174	184	168	138	253	107	178	109	109	186	156	162	172	141	133	119	160	144	100	125	115	112	96
AP5Z1	372	302	912	632	443	432	464	660	384	383	401	426	415	728	407	337	379	586	482	403	371	328	448	372
APAF1	544	529	434	693	580	651	334	670	474	333	426	597	503	644	516	435	424	550	564	392	437	402	430	271
APBA1	153	114	282	60	266	214	406	94	329	388	1258	216	293	278	214	394	374	513	269	500	389	484	515	336
APBA2	90	120	257	295	157	232	278	393	125	315	326	329	208	263	308	87	229	325	366	146	287	218	326	86
APBA3	122	115	165	158	135	152	109	197	103	131	124	174	136	178	117	124	116	191	121	128	127	124	158	103
APBB1	375	648	485	483	445	883	421	533	363	485	432	497	446	469	471	387	423	542	527	448	358	336	527	377
APBB1IP	0	0	0	0	1	0	0	0	2	0	0	0	0	1	0	0	0	0	0	0	0	0	0	0
APBB2	1468	1900	393	1823	1906	2608	395	2049	2430	2149	1006	2768	1857	1390	858	1634	1578	1553	1145	1524	2048	1818	1711	1744
APBB3	60	59	112	64	65	63	91	60	68	62	69	63	129	98	89	77	77	94	90	73	94	60	60	44
APC	1019	863	1416	1122	993	939	975	1158	1112	799	1300	939	975	1556	1192	872	819	1428	1290	872	949	1043	1030	789
APC2	1	1	3	0	1	1	1	0	4	3	1	1	1	1	0	4	2	2	2	0	2	3	0	5
APCDD1	0	1	0	1	1	12	1	0	6	0	0	0	0	1	0	0	0	2	2	0	0	0	0	1
APCDD1L	0	94	0	18	1	132	0	18	7	1	0	15	1	4	0	0	1	3	0	0	1	4	0	19
APCDD1L-AS1	2	5	0	0	0	1	0	0	0	1	0	0	0	2	0	1	0	0	0	0	0	0	0	0
APCS	0	0	0	0	0	0	0	0	0	0	0	0	0	0	0	0	0	0	0	0	0	0	0	0
APEH	244	346	346	393	329	519	310	450	348	233	575	410	277	352	336	201	251	480	474	200	266	298	418	260
APELA	0	0	0	0	0	0	0	0	0	0	0	0	0	0	0	0	0	0	0	0	0	0	0	0
APEX1	831	1025	953	956	1223	1409	724	1066	1157	1123	1373	1249	875	961	818	753	841	1057	1006	744	922	923	1047	1038
APEX2	242	163	247	201	318	251	171	218	221	209	213	217	274	269	202	195	169	295	247	195	158	139	226	159
APH1A	1401	1256	2210	1702	1710	1722	1654	1718	1713	1619	2193	1819	1812	1953	1613	1492	1509	2147	1734	1429	1584	1490	1782	1530
APH1B	215	313	411	361	376	414	326	338	376	498	485	447	310	308	348	273	278	457	407	317	403	403	343	342
API5	745	1005	843	859	804	1201	608	914	709	664	888	822	746	898	708	649	667	932	859	659	565	625	711	544
APIP	92	112	88	85	95	118	50	72	69	54	92	70	88	89	52	73	63	95	80	80	73	57	68	70
APITD1	30	30	22	26	31	24	11	21	11	14	20	16	24	30	16	29	24	28	20	19	18	19	20	12
APITD1-CORT	0	0	0	0	0	0	0	0	0	0	0	0	0	0	0	0	0	0	0	0	0	0	0	0
APLF	55	31	38	39	43	34	49	50	59	41	91	58	51	55	61	44	45	76	73	32	49	48	84	38
APLN	4266	2118	46	3802	7522	4045	73	5652	10517	13529	5149	16053	6998	1869	4008	4711	7739	2714	2693	6890	17782	26978	21565	13011
APLNR	138	601	8	145	0	11	2	1	3	0	0	80	682	8	30	89	3	2	1	2	12	3	3	3
APLP1	65	82	214	21	39	73	204	19	19	27	157	25	134	172	140	77	33	144	164	32	23	35	76	8
APLP2	10061	21564	23650	22166	14294	31147	22229	25766	12916	11300	34003	21270	13819	17589	16798	13635	13397	22472	21920	16633	13762	14820	21773	11834
APMAP	1132	1417	1240	1854	1434	1923	1058	1772	1326	1282	1422	1815	1334	1354	1214	1085	1253	1724	1356	1256	1095	1184	1691	981
APOA1	0	0	0	1	0	2	0	1	0	1	1	0	3	0	0	1	0	0	0	0	0	0	0	0
APOA1-AS	0	0	1	0	0	0	0	0	0	0	0	1	0	0	0	3	0	1	0	0	0	0	0	0
APOA1BP	214	180	160	165	254	274	115	157	332	466	263	274	166	192	190	143	135	206	203	114	179	280	295	173
APOA2	0	1	0	0	0	0	1	0	0	0	0	0	0	0	0	0	0	0	0	0	0	0	0	0
APOA4	0	0	0	0	0	0	0	0	0	0	0	0	0	0	0	0	0	0	0	0	0	0	0	0
APOA5	0	0	0	0	0	0	0	0	0	0	0	0	0	0	0	0	0	0	0	0	0	0	0	0
APOB	3	77	145	18	5	102	89	14	15	114	160	12	3	32	20	0	1	50	19	1	1	37	64	1
APOBEC1	0	0	0	0	0	0	0	0	0	0	0	0	0	0	1	0	0	0	1	0	0	0	0	0
APOBEC2	0	0	0	0	0	0	0	0	0	0	0	0	0	0	0	0	0	0	0	0	0	0	1	0
APOBEC3A	1	0	0	0	0	0	0	0	0	0	0	0	0	0	0	0	0	0	0	0	0	0	0	0
APOBEC3A_B	0	0	0	0	0	0	0	0	0	0	0	0	0	0	0	0	0	0	0	0	0	0	0	0
APOBEC3B	30	25	5	10	22	10	0	5	6	9	8	16	23	1	8	14	14	5	14	6	14	10	9	7
APOBEC3B-AS1	1	0	0	0	0	0	0	0	0	0	0	0	0	0	0	0	0	0	0	0	0	0	0	0
APOBEC3C	93	295	13	232	88	297	14	227	87	127	55	225	174	73	40	188	114	102	52	96	148	89	142	127
APOBEC3D	36	14	5	31	34	23	6	21	29	22	7	33	58	7	17	32	44	15	11	32	56	7	29	33
APOBEC3F	41	54	22	65	32	55	32	59	25	51	32	63	64	27	36	46	45	38	43	32	46	30	57	30
APOBEC3G	28	81	8	53	17	82	13	52	15	49	10	46	42	17	13	29	26	20	11	14	32	18	24	19
APOBEC3H	3	5	1	2	3	1	0	2	1	0	0	3	10	2	2	5	4	0	2	1	2	1	1	1
APOBEC4	0	0	0	0	0	0	0	0	0	0	0	0	0	0	0	0	0	0	0	0	0	0	0	0
APOBR	0	1	2	2	2	0	1	1	1	0	1	2	3	0	1	1	1	2	1	4	1	1	3	3
APOC1	0	1	0	1	1	2	1	1	0	2	2	12	2	1	2	0	2	4	1	2	1	2	1	3
APOC1P1	0	0	0	0	0	0	0	1	0	0	0	1	0	0	1	0	0	0	0	0	0	0	0	0
APOC2	0	0	0	0	0	0	0	0	0	0	0	0	0	0	0	0	0	0	0	0	0	0	0	0
APOC3	0	0	0	0	0	0	0	0	0	0	0	0	0	0	0	0	0	0	0	0	0	0	0	0
APOC4	0	0	0	0	0	0	0	0	0	0	0	0	0	0	0	0	0	0	0	0	0	0	0	0
APOC4-APOC2	0	0	0	0	0	0	0	0	0	0	0	0	0	0	0	0	0	0	0	0	0	0	0	0
APOD	108	18	965	71	163	57	872	68	227	2190	1214	194	440	457	66	255	416	573	103	332	962	1304	356	476
APOE	25	63	16	25	9	53	15	10	22	31	9	19	40	11	10	13	11	20	16	10	44	23	9	66
APOF	0	0	1	0	0	0	0	0	0	0	0	0	0	0	0	0	0	0	0	0	0	0	0	0
APOH	0	0	0	0	0	0	0	0	0	0	0	0	0	0	0	0	0	0	0	0	0	0	0	0
APOL1	1760	1372	165	1542	969	898	72	921	736	817	131	775	1761	699	569	2122	764	590	383	732	849	551	694	659
APOL2	583	576	550	881	591	595	419	786	463	439	543	589	978	791	731	747	604	807	629	485	614	453	713	394
APOL3	928	612	518	1296	906	597	680	1098	634	612	724	971	1154	868	1093	986	1138	1388	1034	808	882	647	977	615
APOL4	5	31	65	19	2	3	14	4	2	14	35	28	38	112	19	0	2	37	12	0	5	52	2	0
APOL5	0	0	0	0	0	0	0	0	0	0	0	0	0	0	0	0	0	0	0	0	0	0	0	0
APOL6	477	322	366	635	383	358	352	530	296	280	442	310	412	573	602	308	290	528	524	275	317	228	299	257
APOLD1	689	374	3136	2284	407	149	1036	1074	433	24	318	167	1267	1199	1210	619	540	442	323	329	790	271	156	550
APOM	4	7	3	2	3	3	4	3	0	3	4	6	2	1	4	1	7	4	6	3	2	0	2	6
APOO	46	40	128	42	57	62	61	41	46	43	71	58	53	83	39	71	56	100	61	51	40	46	62	44
APOOL	311	278	498	374	393	336	306	401	396	260	379	316	360	540	318	276	283	474	357	287	291	297	292	246
APOOP5	5	4	16	1	7	3	3	5	5	5	9	4	5	6	8	9	5	4	2	4	5	1	4	4
APOPT1	239	228	315	274	277	250	224	262	242	195	316	279	279	306	251	271	214	354	274	267	273	255	340	235
APP	20989	38298	27340	40392	23136	52561	21767	41048	26327	17881	28058	33013	20859	23962	22198	19507	19107	28167	22312	23053	24620	22095	24529	21056
APPBP2	788	574	769	1039	906	782	568	1034	925	669	887	1011	990	910	760	762	735	975	724	671	777	775	773	611
APPL1	876	1152	786	906	899	1137	499	903	830	697	756	807	1042	1043	772	800	686	904	916	664	778	750	687	605
APPL2	200	152	133	130	233	208	137	172	277	216	249	213	129	174	179	111	144	179	211	147	215	185	174	184
APRT	334	518	359	547	428	647	296	527	361	391	433	520	423	414	473	310	373	479	517	333	358	341	451	327
APTR	24	20	31	44	27	36	22	33	26	22	24	31	23	30	21	18	12	27	19	15	22	23	29	15
APTX	197	180	288	228	236	183	181	225	177	162	211	185	187	232	180	163	166	267	221	180	139	159	177	155
AQP1	3153	2185	19	485	816	464	3	27	4170	3054	14	325	3534	244	190	1762	140	114	49	90	908	609	19	2352
AQP10	0	4	0	1	1	1	0	0	1	0	0	1	1	0	0	2	1	0	0	0	1	1	0	1
AQP11	6	7	3	6	5	4	3	8	5	2	7	4	7	7	5	6	2	3	6	0	1	7	6	4
AQP12A	0	0	0	0	0	0	0	0	0	0	0	0	0	0	0	0	0	0	0	0	0	0	0	0
AQP12B	0	0	0	0	0	0	0	0	0	0	0	0	0	0	0	0	0	0	0	0	0	0	0	0
AQP2	0	0	0	0	0	0	0	0	0	0	0	0	0	0	0	0	0	0	0	0	0	0	0	0
AQP3	122	276	37	175	15	16	22	40	5	27	4	19	311	55	111	119	28	49	25	24	16	11	8	6
AQP4	0	0	0	0	0	0	0	0	0	0	0	0	0	0	0	0	0	0	0	0	0	0	0	0
AQP4-AS1	1	0	0	0	0	0	0	0	0	0	0	0	0	0	0	0	0	0	0	0	0	0	0	0
AQP5	23	15	0	8	8	11	0	2	28	33	0	24	9	3	1	3	5	2	0	5	17	54	2	37
AQP6	0	0	0	0	0	0	0	0	1	2	0	2	0	0	0	0	0	0	0	0	0	1	0	4
AQP7	1	0	0	2	0	0	0	0	0	0	0	0	0	0	0	2	0	0	0	0	0	0	0	0
AQP7P1	0	3	18	11	0	0	12	7	0	10	4	3	8	0	21	6	8	2	16	8	1	0	8	5
AQP7P3	0	2	7	7	0	0	4	0	0	2	5	4	0	0	6	0	4	0	6	3	2	0	3	0
AQP8	0	0	0	0	0	0	0	0	0	0	0	0	0	0	0	0	0	0	0	0	0	0	0	0
AQP9	0	0	1	0	0	0	0	0	0	0	0	0	0	0	0	0	0	0	0	0	0	0	0	0
AQR	659	554	976	730	725	650	467	775	739	598	688	754	654	893	619	585	629	832	700	615	556	574	683	540
AR	591	792	567	133	1054	1472	785	247	882	519	564	218	12	235	386	39	97	395	895	217	15	93	222	268
ARAF	552	584	767	643	619	644	482	662	554	471	589	543	591	704	548	510	457	720	586	432	472	447	520	426
ARAP1	662	1296	778	1065	736	1509	540	1145	630	608	734	734	710	958	713	589	559	896	829	642	596	473	562	545
ARAP2	32	4	1	2	34	14	0	0	40	19	0	8	0	3	1	0	2	1	5	0	0	1	13	0
ARAP3	2053	1838	1905	2539	2213	1935	1557	2499	1850	1717	1691	2359	2565	2081	1917	1784	2140	2486	2167	1985	1587	1526	1670	1429
ARC	3	5	447	2	1	10	0	0	2	9	2	1	1	47	2	0	2	1	0	0	1	3	0	3
ARCN1	2068	3828	2653	2778	2674	5018	2098	2959	2686	2419	2572	2877	2302	3158	2227	1947	2129	3273	2582	2052	2449	2408	2609	2105
AREG	1	1	5	1	1	0	8	1	7	0	0	0	4	6	4	1	1	10	2	1	1	3	3	6
AREL1	689	490	1016	711	867	695	619	890	744	578	765	735	698	1099	682	626	672	911	763	739	558	633	848	534
ARF1	3174	3259	5633	3874	4118	4094	3950	3882	3768	3524	4838	4442	4051	5039	3538	3840	3627	5334	4193	3746	3283	3581	4355	3145
ARF3	1967	2024	2906	2938	2252	2560	2237	3127	2137	2013	2832	2906	2154	2869	2462	1898	1905	2989	2562	1857	1941	1951	2476	1861
ARF4	1627	2574	2506	2032	2356	3874	2053	2239	2087	1857	1970	2517	1643	2845	1853	1637	1739	3110	2314	1833	1559	1738	2520	1456
ARF5	608	642	733	779	740	838	578	793	618	766	688	852	741	631	605	598	639	803	725	552	667	597	715	639
ARF6	1257	1127	1495	1666	1404	1308	1073	1462	1267	1129	1342	1456	1362	1404	1367	1315	986	1564	1481	1113	1072	1200	1398	1029
ARFGAP1	597	771	740	813	781	1014	601	915	640	615	952	743	636	803	658	505	604	936	756	666	578	717	665	526
ARFGAP2	494	702	724	619	627	1063	479	739	599	490	608	649	518	632	530	511	479	674	658	564	481	397	543	457
ARFGAP3	577	575	834	657	707	782	723	636	602	570	736	661	641	770	799	560	536	871	830	578	592	553	687	557
ARFGEF1	1051	802	1619	1254	1178	1225	1015	1437	1161	884	1283	1175	1095	1792	1182	952	1066	1440	1372	1139	1014	987	1167	817
ARFGEF2	1451	1861	2687	2250	1697	2137	1535	2244	1726	1314	1868	1652	1397	2565	1656	1123	1318	2038	1808	1316	1395	1380	1430	1341
ARFGEF3	315	400	103	353	284	422	71	309	322	296	64	209	336	383	202	194	209	272	150	165	186	147	170	102
ARFIP1	395	350	554	405	431	460	390	408	445	367	446	394	394	536	452	363	332	544	463	353	320	386	370	357
ARFIP2	305	452	389	409	377	696	295	439	312	327	323	389	306	353	294	261	328	397	322	307	231	225	256	250
ARFRP1	246	325	274	351	270	406	243	372	212	253	316	357	324	290	273	266	271	341	253	277	284	253	323	219
ARG1	0	0	0	0	0	0	0	0	0	0	0	0	0	0	0	0	0	0	0	0	0	0	0	0
ARG2	69	44	50	55	106	69	45	142	119	97	66	196	37	65	59	18	45	113	116	56	70	82	137	91
ARGFX	0	0	0	0	0	0	0	0	0	0	0	0	0	0	0	0	0	0	0	1	0	0	0	0
ARGFXP2	0	0	0	0	0	0	0	0	0	0	0	0	0	0	0	0	0	0	0	0	0	0	0	0
ARGLU1	1265	923	1749	1333	1631	1290	1240	1246	1735	1758	1394	1652	1724	1592	1194	1391	1321	1992	1482	1237	1261	1307	1363	1276
ARHGAP1	646	834	1024	926	784	1313	786	1097	746	668	842	866	766	850	652	689	618	971	746	686	739	681	701	652
ARHGAP10	199	220	224	199	207	203	194	233	228	203	138	267	177	237	204	136	202	180	265	179	230	235	285	156
ARHGAP11A	738	439	164	108	612	306	35	130	342	167	297	244	408	217	223	302	217	181	414	207	203	327	210	169
ARHGAP11B	30	20	9	6	28	11	3	11	7	1	20	9	18	12	10	7	11	5	16	5	10	18	8	1
ARHGAP12	307	260	491	489	426	354	375	523	375	395	518	445	331	468	364	296	335	601	420	360	487	394	409	372
ARHGAP15	0	0	0	0	0	0	0	0	0	0	0	1	0	0	0	0	0	0	0	0	0	0	0	0
ARHGAP17	1058	955	1614	1173	1443	1276	1754	1656	1290	1129	1365	1481	1265	1525	1088	1158	1493	2274	1422	1637	1083	1023	1129	1122
ARHGAP18	610	671	1007	552	1179	1090	680	857	1048	1310	975	1344	659	1994	634	644	1121	2431	1072	1241	1125	1290	1187	1172
ARHGAP19	242	236	261	215	236	238	124	227	199	199	255	258	243	250	151	171	182	186	188	174	215	247	176	173
ARHGAP19-SLIT1	0	0	0	0	0	0	0	0	0	0	0	0	0	0	0	0	0	0	0	1	1	0	0	0
ARHGAP20	76	166	6	55	138	328	14	70	65	144	2	58	33	105	10	45	64	62	14	102	27	25	15	95
ARHGAP21	895	844	1889	1481	971	957	1155	1511	877	740	1869	898	815	1818	1137	737	684	1046	1353	822	750	904	881	689
ARHGAP22	157	501	14	470	302	675	17	573	182	163	81	354	138	134	128	170	249	196	96	293	218	133	254	155
ARHGAP23	1836	1773	1963	2532	1452	1638	1546	1845	1327	1571	2024	1318	2357	1574	2087	1994	1227	2169	1869	1312	1152	1390	1207	1069
ARHGAP24	547	909	858	985	828	1436	747	1634	533	730	363	935	697	1531	499	565	1069	1440	634	1026	714	422	723	674
ARHGAP25	73	25	136	115	110	39	137	121	131	169	455	134	166	201	205	124	180	295	235	174	344	322	286	239
ARHGAP26	394	436	936	465	483	497	740	478	715	541	1964	594	567	842	998	645	526	1082	1050	550	822	853	908	669
ARHGAP26-AS1	0	0	0	0	0	0	0	0	0	1	0	0	0	0	0	0	0	0	0	0	0	0	0	0
ARHGAP26-IT1	0	0	0	0	1	0	0	0	0	1	2	1	0	0	0	1	0	3	1	0	1	0	0	2
ARHGAP27	737	758	485	1044	546	661	450	665	564	569	672	603	1221	428	812	858	532	606	694	512	735	563	418	457
ARHGAP28	145	7	57	11	197	16	64	6	421	251	253	41	44	43	69	20	45	103	126	16	43	60	282	33
ARHGAP29	4462	3845	5889	5901	7132	5197	6283	7568	7763	6528	10678	8207	9789	6926	6527	8806	9150	10600	9065	8464	9314	9287	10629	7666
ARHGAP30	1	0	2	0	0	0	1	1	0	0	0	0	0	0	4	0	0	0	1	0	0	1	1	1
ARHGAP31	2266	2382	4792	2407	2118	2680	2643	2172	2090	1908	2261	2183	2704	5756	2460	2520	2079	3754	2378	2090	2008	1980	2405	1928
ARHGAP31-AS1	0	0	1	0	0	1	0	0	1	1	0	0	0	0	0	1	0	0	0	0	1	1	1	0
ARHGAP32	105	169	344	198	148	237	149	276	191	233	296	181	104	156	271	141	122	79	337	165	109	104	240	162
ARHGAP33	139	72	34	40	114	66	41	47	63	39	34	37	90	43	46	61	54	64	89	49	55	63	42	28
ARHGAP35	1649	1280	2080	1905	1831	1627	1444	2373	1421	1002	1497	1516	1637	2020	1748	1343	1659	2357	1717	1638	1327	1288	1290	1155
ARHGAP36	0	0	1	0	0	0	0	0	0	0	1	0	0	0	0	0	0	0	0	0	0	0	0	0
ARHGAP39	49	52	70	55	55	70	62	67	70	69	64	68	58	62	38	51	63	82	40	74	58	40	70	47
ARHGAP4	226	184	45	130	153	133	37	91	147	143	68	149	433	319	79	350	151	162	77	128	192	202	133	117
ARHGAP40	0	0	0	2	1	1	0	3	1	0	4	1	6	1	11	0	1	4	8	0	3	0	5	1
ARHGAP42	41	8	177	44	62	17	111	48	65	33	270	38	58	151	88	50	68	106	139	54	46	74	102	67
ARHGAP44	7	7	31	1	4	3	31	5	6	2	7	4	5	13	5	1	6	4	3	3	2	1	3	4
ARHGAP5	601	465	1039	597	675	552	632	669	657	559	888	586	561	975	565	525	544	851	695	609	612	594	682	539
ARHGAP5-AS1	10	4	26	7	10	11	14	9	6	8	10	7	4	12	6	6	8	14	9	5	9	4	15	9
ARHGAP6	15	21	0	7	22	22	0	11	15	13	0	5	2	0	3	1	2	0	5	6	0	0	1	22
ARHGAP8	0	0	0	0	0	0	0	0	0	0	0	0	0	0	0	0	0	0	0	0	0	0	0	0
ARHGAP9	0	0	0	1	0	0	0	1	0	1	2	0	2	1	0	0	1	0	1	0	0	1	0	3
ARHGDIA	2762	3399	4774	4323	3587	4263	3752	4804	3198	3241	3645	4100	3435	4210	3065	3531	2966	4774	3395	3167	3369	3142	3806	2921
ARHGDIB	2064	1990	464	2800	3368	3225	432	3824	2052	1841	889	3323	1976	1434	1191	1444	2564	2700	1848	2037	1496	1361	2095	1316
ARHGDIG	7	4	16	7	3	3	4	8	2	0	3	1	6	13	2	4	3	2	3	1	2	0	2	3
ARHGEF1	622	461	938	921	910	689	831	1086	652	758	747	763	868	962	712	700	749	1078	906	783	713	618	605	552
ARHGEF10	798	785	733	880	948	1105	851	1008	903	961	1234	1167	1051	774	979	827	956	1142	1087	986	900	905	868	754
ARHGEF10L	2	35	29	8	1	27	18	5	4	18	17	6	42	25	34	47	23	22	33	38	33	12	75	36
ARHGEF11	570	487	817	662	687	593	663	721	644	600	801	581	540	538	679	388	515	770	766	427	459	475	577	434
ARHGEF12	3486	4519	8038	5032	4226	6529	5393	6399	4802	4536	5942	5066	3723	7158	4395	3384	3982	6764	5134	4350	4313	4439	4527	4187
ARHGEF15	1132	738	1572	1878	1058	760	1020	1494	932	1048	656	1357	1731	1684	1318	1491	1115	1561	1145	1101	1466	1251	1138	988
ARHGEF16	3	7	2	12	4	7	3	11	2	2	2	3	1	15	18	6	3	7	4	3	2	2	11	3
ARHGEF17	718	881	718	931	1129	1489	1143	1526	1721	1988	1149	1549	561	837	555	455	671	1436	1030	783	1019	743	1004	1344
ARHGEF18	385	360	509	538	439	435	326	630	367	304	365	485	520	522	451	469	386	501	458	438	391	338	504	331
ARHGEF19	61	54	60	37	48	71	71	59	88	76	62	47	47	57	35	29	41	69	48	44	59	62	27	48
ARHGEF2	1316	1170	1573	1512	1201	1028	1093	1207	1045	1056	1378	1307	2404	1167	1374	1795	1132	1840	1430	1024	1158	1225	1400	783
ARHGEF25	11	34	47	15	12	59	31	28	5	36	40	21	17	5	12	5	7	9	25	2	2	11	7	10
ARHGEF26	9	20	2	2	6	20	0	4	11	4	0	4	3	1	1	5	1	6	3	6	11	15	2	8
ARHGEF26-AS1	0	0	0	0	0	1	0	0	0	0	0	0	0	0	0	0	0	0	0	0	0	0	0	0
ARHGEF28	725	699	738	923	1567	1337	839	1830	2448	2524	2913	2944	933	838	591	805	1723	1654	855	1587	2658	2768	2784	1906
ARHGEF3	557	692	335	707	370	756	256	539	336	198	359	376	591	524	591	476	323	443	380	315	373	299	357	292
ARHGEF3-AS1	0	0	0	0	0	0	0	0	0	0	0	0	0	0	0	0	0	0	0	0	0	0	0	0
ARHGEF33	6	1	3	3	6	4	7	5	1	8	1	3	3	6	3	7	1	2	1	4	2	2	6	2
ARHGEF34P	2	0	0	0	0	0	1	1	0	0	0	1	1	1	1	4	2	2	2	0	1	1	2	0
ARHGEF35	0	0	2	0	2	1	0	0	1	4	2	1	1	0	1	3	0	0	2	0	2	0	0	1
ARHGEF37	180	187	440	162	238	265	477	160	287	332	590	233	347	485	441	391	234	756	631	304	203	289	476	227
ARHGEF38	0	0	0	0	0	0	0	0	0	0	0	0	0	0	0	0	0	0	0	0	0	0	0	0
ARHGEF38-IT1	0	0	0	0	0	0	0	0	0	0	0	0	0	0	0	0	0	0	0	0	0	0	0	0
ARHGEF39	46	25	2	6	37	22	0	5	9	8	21	10	34	6	10	16	12	8	26	9	8	12	18	4
ARHGEF4	0	0	4	0	0	0	0	0	0	2	3	2	0	4	0	0	1	0	0	0	0	2	1	0
ARHGEF40	161	318	544	140	152	294	441	184	66	179	334	90	135	422	478	179	78	413	414	177	36	94	347	45
ARHGEF5	3	2	2	5	5	3	0	8	6	8	1	4	7	4	3	2	2	3	5	0	5	4	2	2
ARHGEF6	271	209	396	257	321	266	432	239	395	399	646	284	356	431	252	270	355	584	262	382	327	284	273	348
ARHGEF7	1163	1046	1817	2167	1589	1401	1769	2309	2153	1744	2549	2449	1732	1842	1689	1409	1756	2918	2114	1499	2577	2296	2283	1745
ARHGEF7-AS1	0	0	0	0	0	0	0	0	0	0	0	0	0	0	0	0	0	0	0	0	0	0	0	0
ARHGEF7-AS2	0	0	1	0	0	0	0	0	0	0	0	0	0	0	0	0	0	0	0	0	0	0	0	0
ARHGEF9	172	131	114	125	217	191	92	144	380	130	305	181	153	138	91	93	132	194	131	108	229	232	95	220
ARHGEF9-IT1	0	0	1	0	0	0	1	1	0	0	1	0	0	0	0	0	0	0	0	0	0	0	0	0
ARID1A	1455	1151	1716	1409	1471	1419	1028	1538	1490	1069	1478	1395	1479	1915	1340	1260	1205	1671	1466	1213	1054	1170	1301	1018
ARID1B	899	801	1087	1087	1036	1058	803	1204	1316	1209	1283	1305	1042	1625	908	664	895	1081	1100	809	1073	1228	996	953
ARID2	447	316	571	439	476	369	389	509	532	452	429	451	449	817	445	333	340	554	486	344	326	345	424	389
ARID3A	40	27	45	72	51	49	37	95	45	25	104	82	45	58	39	42	49	59	56	37	79	82	90	41
ARID3B	28	21	49	23	36	27	40	23	25	22	45	30	21	37	47	30	25	45	37	16	21	24	30	20
ARID3C	0	0	1	0	0	0	1	1	0	1	0	0	0	0	1	0	0	0	2	1	0	1	2	1
ARID4A	480	364	553	553	528	460	360	558	488	366	574	484	502	674	481	430	426	679	541	481	516	460	432	373
ARID4B	870	651	1079	1032	1140	909	843	1021	1039	883	1269	1049	891	1271	942	855	876	1288	1102	933	842	844	934	819
ARID5A	132	131	340	171	150	190	262	170	154	156	137	165	120	275	208	104	111	220	183	126	120	105	182	123
ARID5B	280	102	1442	104	286	127	1381	119	569	338	1393	261	519	1658	821	432	307	1256	1338	242	415	552	814	583
ARIH1	963	793	1330	1280	1077	994	806	1321	1059	875	1116	1191	1126	1480	972	910	912	1268	1090	868	974	865	1009	880
ARIH2	578	581	877	586	823	881	675	753	699	550	734	671	577	621	611	483	615	751	679	577	476	514	571	506
ARIH2OS	4	3	12	2	5	9	3	6	6	4	5	3	4	8	2	2	3	3	7	3	2	4	7	1
ARL1	664	832	866	902	803	1025	713	991	868	752	955	865	628	931	808	613	644	964	952	665	731	749	806	638
ARL10	128	157	195	156	160	209	154	183	175	135	190	269	128	102	145	93	162	142	183	77	142	105	198	85
ARL11	1	0	4	3	1	0	3	15	1	4	5	12	0	0	2	0	2	2	0	4	6	1	12	7
ARL13A	0	0	0	3	0	0	0	0	0	0	0	1	0	0	0	0	0	0	0	0	0	1	0	1
ARL13B	198	181	362	150	180	196	318	158	158	131	421	127	185	391	160	119	138	298	246	164	127	155	165	99
ARL14	0	0	0	0	0	1	0	0	0	0	0	0	0	0	0	0	0	0	0	0	0	0	0	0
ARL14EP	193	263	245	269	227	314	196	269	238	222	270	268	221	276	219	164	191	277	224	224	176	185	273	158
ARL14EPL	0	0	1	0	3	0	0	0	1	0	1	1	0	0	0	0	1	0	1	0	0	0	0	0
ARL15	197	122	1057	168	212	128	746	176	205	243	347	193	545	693	316	425	227	889	356	208	190	225	198	166
ARL16	94	98	104	151	114	149	85	151	101	93	146	116	128	90	131	99	103	84	122	90	99	71	117	102
ARL17A	2	11	11	12	3	20	4	25	3	6	9	7	12	10	12	1	12	16	17	6	21	9	18	2
ARL17B	0	0	0	0	0	0	0	0	0	0	0	0	0	0	0	0	0	0	0	0	0	0	0	0
ARL2	280	491	320	407	313	648	310	380	310	297	366	345	361	303	278	302	260	330	352	291	299	227	276	297
ARL2-SNX15	0	0	1	0	0	0	0	0	0	0	0	0	0	0	0	0	0	0	0	1	1	0	0	0
ARL2BP	1214	1079	1136	1333	1289	1313	1011	1201	1153	1222	1181	1354	1620	1349	988	1594	1155	1697	1144	1311	1265	1080	1401	1107
ARL3	225	209	215	271	204	215	174	255	165	160	208	260	220	179	228	178	197	229	183	210	168	141	207	137
ARL4A	440	332	321	236	465	423	397	176	436	342	571	237	365	284	438	235	252	388	471	189	383	362	229	405
ARL4C	271	188	38	681	167	168	50	419	153	248	277	294	204	28	210	243	131	122	140	236	216	309	348	270
ARL4D	72	291	19	43	23	62	5	12	23	20	6	8	69	4	22	37	11	11	8	9	5	3	9	15
ARL5A	474	354	636	409	749	621	693	448	693	543	802	541	520	959	490	475	497	1062	781	585	325	429	511	453
ARL5B	243	263	370	369	319	340	211	358	409	339	303	413	300	496	272	273	257	384	330	225	286	321	313	304
ARL5C	0	0	0	0	0	0	0	0	0	0	0	0	0	0	0	0	0	0	0	0	0	0	0	0
ARL6	47	50	76	61	62	79	53	52	52	44	64	40	24	87	30	32	44	86	59	55	32	32	48	22
ARL6IP1	2759	1561	2233	1364	3904	2095	1946	1904	2894	1992	3039	2597	1924	2465	1963	1866	1629	3225	3327	1893	1531	2312	2046	1733
ARL6IP4	818	872	1006	879	1025	1264	988	986	849	960	945	1033	863	1008	707	732	819	1301	896	783	792	776	949	724
ARL6IP5	2294	2364	1614	2495	2559	2779	1200	2230	1807	1399	1705	1979	2255	2394	1988	2000	1850	2594	2129	1591	1264	1309	1939	1057
ARL6IP6	370	289	211	343	360	323	152	399	260	240	261	317	355	245	247	300	251	382	285	271	274	262	254	179
ARL8A	315	313	753	508	393	428	574	492	403	378	518	424	421	507	368	378	402	591	402	398	441	375	413	365
ARL8B	851	1027	1479	959	954	1260	757	1025	1088	968	1002	952	752	1394	851	711	718	1139	803	838	852	874	934	812
ARL9	3	4	1	2	2	1	0	0	1	2	1	1	1	3	3	0	1	3	2	0	0	1	2	0
ARMC1	451	394	528	458	525	439	311	491	423	366	542	460	453	606	466	421	374	574	502	402	390	405	431	340
ARMC10	89	95	102	132	101	115	69	167	113	96	122	154	122	94	101	79	114	112	121	87	109	107	128	77
ARMC12	2	3	1	2	4	7	2	7	4	6	3	12	4	2	5	2	3	5	8	4	2	7	5	5
ARMC2	18	17	20	20	26	19	18	24	20	22	21	22	25	25	19	15	27	19	29	21	19	13	14	14
ARMC2-AS1	0	0	0	0	0	0	0	0	0	0	0	0	0	0	0	0	0	0	0	0	0	0	0	0
ARMC3	0	0	0	0	0	0	0	0	0	0	0	0	0	0	0	0	0	0	0	0	0	0	0	0
ARMC4	11	29	6	33	17	23	15	64	34	23	43	77	24	9	5	28	31	36	4	38	57	33	39	33
ARMC5	121	145	147	198	217	228	159	238	237	253	184	245	116	155	204	86	163	253	195	140	184	170	161	176
ARMC6	280	253	274	305	305	332	212	351	298	262	308	357	258	280	259	218	209	309	320	226	298	257	304	236
ARMC7	182	122	278	169	184	135	168	163	129	78	115	129	187	298	195	146	135	201	193	144	86	87	119	83
ARMC8	377	486	522	434	449	591	318	435	411	354	432	430	440	498	395	330	312	448	491	344	308	376	355	266
ARMC9	127	185	95	202	206	275	83	277	159	179	85	212	86	134	125	88	107	149	131	109	116	82	183	146
ARMCX1	278	314	685	267	367	448	441	248	333	313	407	300	277	488	366	272	248	413	335	258	258	269	365	293
ARMCX2	729	592	2578	374	1051	824	2324	382	903	534	1180	489	575	2427	1558	536	434	2538	1819	443	396	745	1426	367
ARMCX3	1172	963	2608	1188	1508	1190	2293	1169	1678	1244	1961	1249	1300	2195	1967	1168	976	2449	2073	1133	1110	1290	1575	980
ARMCX4	323	241	651	235	342	349	559	272	370	251	571	238	296	591	500	303	274	604	518	351	240	408	204	367
ARMCX5	141	109	211	150	178	162	95	183	166	132	148	124	141	244	177	121	118	181	189	123	127	121	141	121
ARMCX5-GPRASP2	5	4	3	3	7	4	4	6	9	6	8	7	6	6	9	5	6	1	5	6	6	5	4	5
ARMCX6	151	130	311	181	252	209	236	195	176	160	200	185	164	308	165	163	132	284	183	144	132	144	209	129
ARMS2	0	0	0	0	0	0	0	0	0	0	0	0	1	0	0	0	0	0	0	0	0	0	1	0
ARMT1	395	417	536	500	483	417	295	460	420	323	362	429	364	698	396	381	356	564	450	320	291	369	367	263
ARNT	631	504	998	708	709	640	643	743	682	581	761	689	705	981	625	639	625	988	728	671	554	602	615	472
ARNT2	0	0	4	1	0	1	2	2	0	2	4	1	0	1	4	0	0	2	2	1	0	0	1	0
ARNTL	121	140	257	177	135	169	160	156	103	66	158	73	144	222	183	119	121	264	170	165	73	84	88	97
ARNTL2	612	506	587	693	540	470	393	844	470	333	612	774	592	749	487	544	474	692	549	431	522	568	727	417
ARNTL2-AS1	0	0	0	0	0	0	0	0	0	0	0	0	0	0	0	0	0	0	0	0	0	0	0	0
ARPC1A	1223	1482	1574	1651	1220	1706	1047	1478	1043	954	1076	1301	1239	1502	1192	1112	888	1452	1196	883	903	844	1115	859
ARPC1B	2124	2813	2307	3638	2176	2951	2027	2937	1513	1519	1558	2278	2825	2776	2480	2409	1889	2819	2306	1896	1673	1454	1978	1459
ARPC2	2724	2655	3717	3943	3441	3286	2608	3829	2604	2672	2925	3612	3439	4014	3016	3236	2852	4459	3238	2937	2803	2542	3880	2222
ARPC3	656	609	1073	1028	913	902	789	1027	707	665	953	1023	803	1157	827	759	791	1139	863	777	751	749	966	614
ARPC4	1048	1398	1512	1661	1250	1754	940	1597	1167	1175	1124	1535	1288	1468	1241	1119	970	1439	1221	938	1072	1048	1385	1036
ARPC4-TTLL3	0	0	0	0	0	0	0	0	0	0	0	0	0	0	0	0	0	0	0	0	0	0	0	0
ARPC5	2174	2063	2974	2789	2362	2343	1905	2474	2099	1839	2269	2793	3053	3026	2384	2667	2248	3133	2532	2035	2038	2053	2698	1641
ARPC5L	370	451	469	459	439	489	404	492	396	436	496	522	526	524	394	489	431	641	404	402	378	448	515	366
ARPIN	608	410	296	431	575	447	270	500	510	432	572	461	582	286	520	525	401	394	568	443	474	383	466	433
ARPP19	2278	2068	2346	2492	2775	2607	1646	2614	2766	2728	2686	2719	3012	2482	2266	2777	2335	2652	2538	2422	2816	2372	2771	2342
ARPP21	0	0	0	0	0	0	0	0	0	1	0	0	0	2	0	0	0	0	0	0	0	0	0	1
ARR3	0	0	0	0	0	0	0	0	0	0	0	0	1	0	1	1	0	0	0	0	0	0	0	0
ARRB1	3200	4906	5299	4088	3885	6920	6133	4870	3717	4542	15077	4080	3181	2503	5958	3028	2838	3677	7025	3863	3219	2137	5605	3418
ARRB2	153	151	150	284	151	196	115	266	94	100	250	168	87	125	181	102	87	144	167	82	73	109	96	97
ARRDC1	153	154	185	244	164	158	185	236	133	129	152	179	224	257	298	161	128	279	260	156	149	129	220	123
ARRDC1-AS1	94	83	99	74	99	104	60	85	69	58	68	64	55	97	61	69	57	75	78	64	44	62	42	56
ARRDC2	371	279	797	277	539	392	538	306	526	281	422	282	230	218	397	220	294	448	420	362	242	203	333	301
ARRDC3	757	588	1492	1268	859	703	1096	1469	730	363	637	1103	719	1649	818	633	682	1136	766	698	874	584	499	466
ARRDC3-AS1	6	8	20	6	7	15	7	8	7	4	13	1	6	11	13	8	5	11	13	7	4	9	9	11
ARRDC4	115	94	307	132	113	110	198	91	117	124	846	51	196	171	115	155	119	152	134	99	174	131	152	81
ARRDC5	1	0	0	1	1	0	0	1	0	0	0	1	0	1	0	1	1	1	1	0	1	0	0	1
ARSA	354	430	472	445	426	582	457	427	412	349	442	435	550	475	535	512	394	554	567	490	559	384	522	447
ARSB	304	360	574	370	401	546	539	483	542	929	804	578	383	620	481	330	399	818	609	340	513	850	986	413
ARSD	201	355	325	414	374	584	310	453	515	628	572	555	613	330	560	385	650	500	820	468	658	461	958	431
ARSE	15	16	40	24	33	30	19	29	32	33	23	36	51	48	46	39	76	48	47	67	39	14	73	49
ARSF	0	0	0	0	0	1	0	0	0	0	0	0	0	0	0	0	0	0	0	0	0	0	0	0
ARSG	33	46	59	53	84	85	41	77	110	87	147	64	26	56	34	37	65	73	70	77	95	126	65	109
ARSH	0	0	3	0	0	0	0	0	0	0	0	0	0	1	0	0	0	0	0	0	0	0	0	0
ARSI	0	16	1	1	1	7	0	1	1	0	0	3	0	0	3	1	0	0	1	0	1	0	1	3
ARSJ	366	453	286	450	467	457	255	591	557	398	747	900	399	304	467	368	361	533	641	280	402	570	991	293
ARSK	59	118	56	98	100	151	40	112	77	78	58	89	100	91	70	83	80	103	84	74	75	55	65	46
ART1	0	0	1	0	0	0	0	0	0	0	0	0	3	0	0	2	0	0	0	0	0	0	0	0
ART3	0	0	1	0	1	0	0	0	1	3	0	2	0	1	0	0	0	1	0	0	3	4	2	7
ART4	256	297	959	77	411	489	1060	163	301	137	397	217	162	766	449	48	362	850	768	81	82	162	343	70
ART5	1	1	0	1	0	0	0	0	0	0	0	0	2	1	0	3	0	0	1	0	0	0	0	0
ARTN	3	0	2	3	1	1	0	1	0	0	1	0	0	3	0	1	0	3	1	5	1	0	0	0
ARV1	104	86	119	114	134	117	92	126	115	91	140	124	100	143	92	110	74	142	105	105	71	83	96	99
ARVCF	422	382	192	420	758	671	284	708	890	941	1051	1233	746	221	363	782	880	638	522	1203	1161	908	1134	1221
ARX	0	0	0	0	1	0	0	0	0	0	0	0	0	0	0	0	0	0	0	0	0	0	0	0
AS3MT	0	0	0	0	0	0	0	0	0	0	0	0	0	0	0	0	0	0	0	0	0	0	0	0
ASAH1	845	377	2750	824	1243	644	2399	1063	1302	923	2372	835	907	1330	1409	764	978	1583	1291	1177	1300	858	1090	1423
ASAH2	0	0	1	1	0	0	1	2	0	1	1	0	0	1	1	0	1	1	1	0	1	0	0	0
ASAH2B	0	0	0	0	0	0	0	1	2	1	1	0	0	0	0	2	1	1	0	1	1	3	1	0
ASAP1	2680	2444	3836	3437	2859	2754	2556	3564	2490	1808	3431	2701	3089	3541	3749	3007	2724	3178	3759	3068	2605	2230	2589	2416
ASAP1-IT1	5	1	1	4	4	0	2	3	0	1	2	1	6	3	4	0	1	3	1	2	1	1	0	1
ASAP1-IT2	20	5	9	15	12	6	9	14	4	4	15	4	16	10	14	6	7	7	4	9	13	3	5	7
ASAP2	1627	1461	1598	2348	1631	1648	1113	2423	1439	1628	1450	1553	1603	2241	1560	1505	1292	2000	1532	1597	1165	1237	1394	1242
ASAP3	414	432	140	387	237	295	88	293	153	110	111	241	275	125	133	182	159	107	135	179	105	46	120	147
ASB1	151	168	369	291	262	238	233	418	228	338	327	302	203	141	216	127	222	206	260	183	187	163	280	89
ASB10	0	0	0	0	0	0	0	0	0	0	0	0	0	0	0	0	0	0	0	0	0	0	0	0
ASB11	0	0	0	0	0	2	0	0	0	1	0	0	0	0	1	0	0	1	0	0	0	0	0	1
ASB12	0	0	0	0	0	0	0	0	1	0	0	0	0	0	0	0	0	0	0	0	0	0	0	0
ASB13	100	84	91	104	144	139	79	113	129	114	227	95	92	114	98	83	100	134	105	100	72	75	96	100
ASB14	0	1	3	1	1	1	0	0	0	2	1	3	1	1	1	0	2	0	1	1	2	1	0	0
ASB15	0	0	0	0	0	0	0	0	0	0	0	0	0	1	0	0	0	0	0	0	0	0	0	0
ASB16	1	0	2	0	0	0	1	1	0	1	0	0	0	1	0	0	0	1	1	0	1	0	3	0
ASB16-AS1	94	69	103	81	108	86	84	93	68	44	76	61	81	107	95	65	67	118	105	61	70	60	67	57
ASB17	0	0	0	0	0	0	0	0	0	0	0	0	0	0	0	0	0	0	0	0	0	0	0	0
ASB18	0	0	0	0	0	0	0	0	0	0	0	0	0	0	0	0	0	0	0	1	0	0	0	0
ASB2	0	0	1	0	0	0	0	0	0	0	0	0	0	0	0	0	0	0	0	0	1	0	0	0
ASB3	24	24	36	28	21	27	20	24	23	19	20	21	18	33	14	14	13	30	31	19	15	10	24	15
ASB4	0	0	0	1	0	0	0	0	0	0	0	0	0	1	0	0	0	1	0	1	0	1	0	1
ASB5	0	0	2	0	0	1	0	0	1	1	0	0	0	0	0	0	0	1	0	0	0	0	0	0
ASB6	309	275	453	366	312	355	308	359	304	246	304	321	318	431	315	290	284	389	330	283	264	262	342	209
ASB7	202	186	289	312	258	242	219	314	252	206	333	270	227	320	254	204	211	351	270	232	192	262	260	156
ASB8	309	221	351	322	353	338	255	369	280	230	308	328	319	396	277	289	240	396	309	301	236	233	256	214
ASB9	63	46	5	69	51	44	1	63	64	50	27	80	51	44	21	47	46	63	21	56	80	56	52	41
ASB9P1	0	0	0	0	1	2	0	2	1	1	0	1	0	0	0	1	0	1	0	0	0	0	0	0
ASCC1	278	250	254	307	297	264	186	297	200	155	252	209	285	377	278	269	220	301	256	212	190	166	194	152
ASCC2	492	452	841	624	538	592	539	613	466	386	823	489	556	735	593	480	438	736	720	490	373	401	564	392
ASCC3	1516	1517	1738	1981	1244	1535	1114	2053	1334	965	1564	1747	1632	2347	1941	1312	1102	1998	2050	1279	1468	1429	1845	1018
ASCL1	0	0	0	0	0	0	0	0	0	0	0	0	0	1	0	0	0	0	0	0	0	0	0	0
ASCL2	0	0	0	0	0	0	0	0	0	0	0	0	0	0	0	0	0	0	0	0	0	0	0	0
ASCL3	0	0	0	0	0	0	0	0	0	0	0	0	0	0	0	0	0	0	0	0	0	0	0	0
ASCL4	0	0	1	0	0	0	0	0	0	0	0	0	0	0	0	0	0	0	0	0	0	0	0	0
ASCL5	0	0	0	0	0	0	0	0	0	0	0	0	0	0	0	0	0	0	0	0	0	0	0	0
ASF1A	498	336	734	520	663	444	498	592	272	189	406	299	417	980	582	379	439	701	580	545	208	236	302	216
ASF1B	293	168	72	53	244	110	19	52	88	62	161	95	173	87	123	199	78	80	161	91	106	123	108	86
ASGR1	36	29	15	58	63	46	20	57	53	48	52	73	31	23	34	8	24	49	40	14	24	47	40	45
ASGR2	0	0	0	0	0	0	0	0	0	0	0	0	0	0	0	0	0	0	0	0	0	0	0	0
ASH1L	1167	908	1768	1202	1147	1143	1084	1443	1287	1025	1339	1172	1224	1875	1270	928	1085	1685	1464	1024	987	901	1093	929
ASH1L-AS1	10	5	3	5	3	8	2	10	8	5	9	8	6	8	5	3	5	12	8	5	7	4	5	8
ASH2L	586	578	700	504	755	826	434	540	616	588	599	603	591	672	452	517	516	675	500	511	438	510	514	453
ASIC1	13	38	0	15	5	21	2	16	12	12	1	9	9	4	5	3	3	3	8	4	4	6	6	13
ASIC2	0	0	0	0	0	1	0	0	0	0	0	0	1	0	0	0	0	0	0	0	0	0	1	0
ASIC3	8	1	24	8	6	6	16	8	7	11	5	5	1	21	8	8	10	13	6	10	7	3	3	10
ASIC4	1	0	5	0	0	0	0	1	1	0	0	0	0	5	0	1	0	0	1	0	1	0	0	0
ASIC5	0	0	0	0	0	0	0	0	0	0	0	0	0	0	0	0	0	0	0	0	0	0	0	0
ASIP	0	0	0	0	0	0	0	0	0	0	0	1	0	0	0	0	0	0	0	0	0	0	0	0
ASL	349	340	400	473	396	421	340	451	302	277	372	366	379	352	376	297	281	458	422	220	251	217	343	235
ASMT	0	0	0	0	0	0	0	0	0	0	0	0	1	2	1	0	0	0	0	0	0	0	0	0
ASMTL	135	147	209	209	203	259	224	231	217	175	260	220	171	284	181	157	216	378	247	238	191	202	216	222
ASMTL-AS1	104	55	62	55	87	53	43	77	58	54	27	47	57	40	50	32	48	34	72	34	51	27	25	42
ASNA1	414	401	659	612	493	506	382	640	366	421	426	528	454	543	386	370	361	484	382	374	348	341	419	386
ASNS	60	20	65	52	63	22	19	71	57	26	38	58	29	72	35	31	32	52	32	35	21	47	53	34
ASNSD1	462	493	615	598	576	571	409	691	527	438	599	572	513	717	470	459	446	753	547	458	406	496	534	413
ASPA	0	0	0	0	0	1	0	0	0	0	0	0	0	0	0	0	0	0	0	0	0	0	0	0
ASPDH	0	0	0	0	0	0	0	0	0	0	0	0	0	0	1	0	0	0	0	0	0	0	0	0
ASPG	1	1	0	0	0	0	0	0	0	0	0	0	0	0	0	0	0	0	0	0	0	0	0	0
ASPH	4040	2599	3882	3981	5077	3337	2244	3836	3406	1761	2726	2951	3351	3663	4191	2791	3587	3941	4195	3041	3227	2412	3085	2458
ASPHD1	0	1	27	10	0	1	12	12	1	4	15	7	9	12	15	4	4	21	7	4	3	4	16	1
ASPHD2	41	44	76	93	109	70	39	132	88	129	47	194	44	61	29	21	72	79	38	28	34	18	81	27
ASPM	2086	1013	201	335	1477	563	45	347	784	315	728	589	1145	316	680	943	461	330	1296	358	538	796	508	387
ASPN	0	0	0	0	0	0	0	0	0	0	0	0	0	0	0	0	0	1	0	0	0	1	0	0
ASPRV1	5	5	5	5	2	6	3	4	2	4	2	6	5	2	3	2	3	1	5	7	4	4	4	2
ASPSCR1	116	93	181	151	169	163	113	179	123	120	122	107	95	134	123	96	106	170	128	128	112	98	121	105
ASRGL1	279	446	116	307	273	528	97	214	413	655	240	408	191	184	94	230	133	206	136	165	259	359	267	222
ASS1	346	153	132	69	80	67	19	18	58	75	37	48	708	351	135	448	91	62	80	74	54	68	72	58
ASTE1	78	108	105	79	77	101	61	64	78	64	72	68	77	105	74	66	56	66	83	56	53	56	73	44
ASTL	0	0	7	0	0	0	0	0	0	0	0	0	0	3	0	0	0	0	0	0	0	0	0	0
ASTN1	0	0	0	0	0	0	0	0	0	0	0	0	0	0	0	0	0	0	0	0	0	0	0	0
ASTN2	22	29	33	10	23	21	40	17	23	6	45	14	13	16	44	17	18	21	38	9	11	11	25	11
ASTN2-AS1	0	0	0	0	0	0	0	0	0	0	0	0	0	0	0	0	0	0	0	0	0	0	0	0
ASUN	444	420	360	464	471	501	221	510	395	257	338	418	403	488	360	344	312	467	409	342	271	282	360	203
ASXL1	1378	1383	1681	1566	1685	1865	1332	1712	1458	1208	2184	1631	1409	1511	1280	1177	1443	1784	1677	1379	1276	1380	1431	1123
ASXL2	686	678	915	980	749	799	540	940	795	611	794	803	783	1101	743	638	742	982	721	627	697	651	686	622
ASXL3	1	0	14	0	0	0	6	0	1	1	9	0	0	2	1	0	0	0	0	0	0	1	1	0
ASZ1	0	0	0	0	0	0	0	0	0	0	0	0	0	0	0	0	0	0	0	0	0	0	0	0
ATAD1	317	363	479	451	413	442	281	448	377	347	508	387	405	449	393	335	294	529	409	354	324	370	433	273
ATAD2	903	390	495	177	727	356	172	227	436	274	669	342	565	460	312	471	277	474	567	354	301	469	391	283
ATAD2B	293	219	299	289	323	283	209	365	373	285	245	312	312	463	269	228	244	369	332	218	211	206	238	263
ATAD3A	164	159	107	162	182	211	114	187	153	105	151	161	149	104	138	117	124	139	162	104	108	145	144	110
ATAD3B	89	87	67	96	112	101	63	99	79	52	68	106	112	119	88	94	94	87	109	75	71	75	95	60
ATAD3C	6	5	4	9	5	10	3	6	2	4	5	5	4	12	2	4	3	6	7	6	1	5	5	1
ATAD5	250	92	50	61	185	101	28	64	102	48	128	85	124	75	89	127	64	99	116	72	76	116	55	58
ATAT1	112	93	191	136	163	129	136	182	160	121	164	156	152	182	123	115	147	195	158	126	149	123	132	120
ATCAY	0	0	0	0	0	0	0	0	0	0	0	0	0	0	0	0	0	0	0	0	0	0	0	0
ATE1	361	338	442	505	526	487	334	576	510	387	568	516	344	559	460	310	365	592	526	350	414	415	475	407
ATE1-AS1	19	8	11	5	13	13	5	6	23	12	4	14	22	13	4	3	11	13	5	12	10	11	7	4
ATF1	165	184	163	190	217	249	125	191	172	166	155	165	186	236	146	134	164	237	186	145	134	163	177	121
ATF2	607	542	675	628	768	602	484	643	683	598	709	704	668	788	589	547	572	768	684	619	607	666	680	442
ATF3	56	24	605	40	107	42	95	50	63	80	44	62	72	367	94	26	106	174	60	51	109	49	126	64
ATF4	506	580	714	674	844	874	468	790	839	865	900	972	632	706	529	482	709	834	710	586	673	864	905	698
ATF5	233	275	228	363	346	336	219	358	425	361	432	411	251	322	279	228	247	534	332	236	329	450	507	290
ATF6	1601	1393	3468	2096	2132	1845	2814	2525	2498	1827	3773	2730	1739	2609	2221	1397	1470	2863	2627	1427	1692	2185	2499	1504
ATF6B	1051	982	1149	1326	1259	1240	924	1364	1213	1032	1057	1325	1331	1308	847	1164	1028	1532	1088	1185	1008	997	1077	1022
ATF7	1026	899	1687	1247	1146	1098	1180	1383	1195	1093	1535	1332	1245	1598	1051	936	1028	1710	1208	993	1110	1090	1146	958
ATF7IP	1379	1027	2127	1508	1658	1372	1231	1644	2083	1688	1662	1833	1191	1762	1302	1004	1128	1495	1633	1128	1469	1339	1285	1295
ATF7IP2	90	53	67	41	89	37	36	30	106	60	81	71	97	92	79	72	86	111	105	115	121	120	101	136
ATG10	57	33	56	30	56	35	27	34	39	45	60	38	59	55	61	48	45	58	58	42	51	40	40	36
ATG101	253	288	375	343	294	356	237	349	275	266	228	326	270	341	234	228	211	351	285	228	181	194	277	202
ATG12	489	310	654	576	598	484	462	550	589	481	624	546	488	610	487	422	430	597	583	484	485	489	493	476
ATG13	505	959	839	894	758	1490	615	932	674	654	693	772	581	989	624	541	640	946	680	608	600	622	724	606
ATG14	332	274	572	442	411	357	323	466	308	338	421	383	391	636	331	312	382	479	397	355	330	340	354	314
ATG16L1	305	255	468	421	311	308	315	433	245	230	302	370	354	464	374	317	264	433	358	309	242	279	329	219
ATG16L2	265	176	102	263	154	128	54	157	112	95	82	99	241	109	161	134	120	165	138	116	158	105	107	111
ATG2A	380	528	532	577	398	734	334	674	397	427	559	426	453	503	441	373	401	511	513	443	374	327	381	333
ATG2B	690	567	903	881	730	689	550	1010	819	759	775	736	666	999	707	575	690	896	729	696	665	629	689	610
ATG3	486	591	877	632	604	675	448	521	461	478	503	455	513	797	520	556	350	651	548	394	376	415	418	374
ATG4A	300	331	425	493	291	373	185	529	274	218	234	437	488	494	291	472	372	497	269	430	335	280	390	276
ATG4B	388	318	459	546	476	427	355	558	380	326	372	455	455	448	488	342	373	498	507	405	352	304	362	317
ATG4C	146	157	143	142	138	138	70	136	133	105	85	105	137	154	119	110	86	126	146	99	97	83	75	78
ATG4D	77	64	136	110	74	75	79	100	44	56	48	71	84	124	61	86	58	111	84	84	43	47	65	44
ATG5	309	245	489	411	403	340	337	427	361	383	517	358	407	453	430	363	351	518	456	368	335	374	397	273
ATG7	289	332	313	326	326	382	248	306	281	276	299	362	287	317	214	256	277	309	258	211	223	235	285	203
ATG9A	957	713	1378	1178	978	955	874	1199	744	607	847	696	948	1261	916	805	819	1281	977	925	659	591	731	612
ATG9B	1	1	9	8	1	5	12	2	0	1	4	0	2	6	5	4	2	4	4	0	0	1	1	1
ATHL1	488	583	345	365	527	774	375	330	499	371	275	302	465	473	455	268	358	536	572	246	367	261	346	229
ATIC	387	451	339	460	475	514	194	522	461	391	487	517	231	293	369	222	236	287	470	229	289	326	484	294
ATL1	42	73	140	85	37	71	87	108	21	49	115	46	65	51	57	130	31	43	39	86	25	16	93	38
ATL2	370	316	538	403	451	390	346	395	376	307	365	344	342	552	372	305	305	487	492	299	305	322	339	248
ATL3	2226	3258	2824	3019	2199	3311	2298	2954	1872	1532	2507	2118	2896	3025	2539	2542	2084	3245	2483	2057	1915	1867	2205	1425
ATM	1187	1322	1385	1208	1299	1788	964	1432	1524	1306	1543	1339	1048	1484	1081	881	976	1372	1534	1012	1322	1106	1164	979
ATMIN	427	334	659	617	573	507	510	619	591	508	680	552	596	680	525	489	538	779	567	524	520	527	593	399
ATN1	1898	1843	2238	2420	2160	2246	1770	2609	1967	1764	2036	2143	2271	2433	2080	1773	1937	2912	2362	1774	1589	1689	1650	1492
ATOH1	0	0	0	0	0	0	0	0	0	0	0	0	0	0	0	0	0	0	0	0	0	0	0	0
ATOH7	0	0	0	0	1	1	0	0	1	0	0	0	2	0	0	0	0	0	0	0	0	0	0	0
ATOH8	97	73	1141	137	175	199	1050	324	143	337	277	201	170	1232	188	129	156	629	308	259	100	124	166	110
ATOX1	334	294	667	558	348	357	428	393	254	209	373	292	487	591	388	510	346	555	358	423	251	240	337	239
ATP10A	0	2	0	0	3	2	0	0	2	0	0	0	0	0	0	0	0	1	0	0	1	2	1	13
ATP10B	0	0	37	0	0	0	1	0	1	0	7	0	0	5	1	1	0	2	0	1	0	1	2	2
ATP10D	571	349	1033	676	757	486	986	899	815	553	781	769	592	1008	737	422	572	1318	1042	588	616	530	589	470
ATP11A	1695	1569	1421	3770	2280	2293	953	4063	2541	1782	2587	2934	2272	2528	1941	1672	2447	2374	1813	1853	3318	2970	1981	1728
ATP11A-AS1	0	0	0	0	0	0	0	0	0	0	0	0	0	0	0	0	0	0	0	0	0	0	0	0
ATP11AUN	0	0	0	0	0	0	0	0	0	0	0	0	0	0	0	0	0	0	0	0	0	0	0	0
ATP11B	1198	1193	1650	1044	1615	1460	1368	1083	1775	1069	2002	1129	1147	1734	1209	775	1221	2259	1711	799	1178	1395	1141	794
ATP11C	655	526	810	734	755	700	686	833	881	745	651	878	621	899	908	476	519	935	961	429	610	607	616	508
ATP12A	0	0	0	0	0	0	0	0	0	0	0	0	0	0	0	0	0	0	0	0	0	0	0	0
ATP13A1	465	450	691	706	502	567	437	713	435	378	373	458	469	624	469	380	343	585	504	447	375	360	345	310
ATP13A2	847	925	1181	1351	995	938	967	988	859	667	1033	870	1212	2087	1498	1418	864	1541	1308	1044	751	996	911	688
ATP13A3	1633	2447	11174	2037	1601	2369	3523	2035	1094	983	1910	1191	3094	10366	3072	2623	1573	2949	2816	1569	1137	1318	1487	852
ATP13A4	4	5	2	1	3	2	0	3	2	0	0	1	1	4	1	2	1	2	0	0	2	4	0	1
ATP13A4-AS1	0	0	0	0	0	0	0	0	0	0	0	0	0	0	0	0	0	0	0	0	0	0	0	0
ATP13A5	0	0	0	1	0	0	0	0	0	0	0	0	0	0	0	0	0	0	0	0	1	0	0	0
ATP13A5-AS1	0	0	0	0	0	0	0	0	0	0	1	0	0	0	0	0	0	0	1	0	0	0	1	0
ATP1A1	6631	6105	15199	7051	6037	5535	7604	5242	4698	4017	5005	3893	11532	15387	7784	10288	6301	12001	6262	6937	4567	3753	5271	4438
ATP1A1-AS1	16	12	14	18	14	12	15	14	16	11	10	14	25	34	24	17	13	25	16	17	6	4	12	6
ATP1A2	0	0	0	0	0	0	0	0	0	0	0	0	0	0	0	0	0	0	0	0	0	0	0	0
ATP1A3	1	0	12	1	0	0	1	0	1	0	1	0	1	3	1	1	0	1	1	1	2	0	1	1
ATP1A4	0	0	0	0	0	0	0	0	0	0	0	0	0	0	0	0	0	0	0	0	0	0	0	0
ATP1B1	795	374	319	355	1006	462	106	511	1174	441	195	421	412	416	442	380	645	414	433	935	654	370	923	806
ATP1B2	0	0	5	0	0	0	2	0	1	0	1	0	0	2	0	0	0	0	0	0	0	0	0	1
ATP1B3	1797	1922	3088	1749	2140	1726	1890	1722	1762	1803	2520	2185	3531	3325	2096	3149	2198	3458	2090	2341	2144	1772	4050	1618
ATP1B4	0	0	0	0	0	0	0	0	0	0	0	0	0	0	0	0	0	0	0	0	0	0	0	0
ATP2A1	14	7	19	15	16	13	7	19	14	11	10	9	9	14	7	2	14	12	13	21	5	10	4	14
ATP2A1-AS1	6	4	1	1	6	3	1	1	4	0	4	1	5	3	2	9	2	3	2	2	0	5	1	3
ATP2A2	2779	3348	4221	3563	3455	3981	3731	3967	4002	3215	4036	4055	3067	4159	3521	2876	2732	4273	4355	2825	2710	3230	4048	2421
ATP2A3	256	244	27	217	34	61	20	32	8	3	2	18	73	63	10	91	3	30	4	10	5	4	1	10
ATP2B1	720	484	1006	628	852	715	927	757	1123	1072	869	1129	490	836	420	505	470	1028	434	734	556	690	664	801
ATP2B2	0	0	0	0	0	0	0	0	0	0	2	0	0	0	0	0	1	0	1	0	0	0	0	0
ATP2B2-IT2	0	0	0	0	0	0	0	0	0	0	0	0	0	0	0	0	0	0	0	0	0	0	0	0
ATP2B3	2	0	3	0	0	1	1	0	0	1	1	0	0	1	0	0	0	1	0	0	0	0	0	1
ATP2B4	4654	6118	6022	6166	3142	4059	4711	4246	3753	3907	5590	4723	10336	8503	6858	10579	4423	7331	5808	5299	5899	4354	6372	4582
ATP2C1	1276	1386	2076	1601	1392	1644	1336	1726	1427	1198	1675	1526	1515	1906	1423	1296	1140	1793	1625	1246	1301	1301	1687	1013
ATP2C2	1	0	0	0	0	0	0	0	0	0	0	0	0	0	0	0	0	0	1	0	0	0	0	0
ATP4A	0	0	0	0	0	0	0	0	0	1	1	0	0	0	0	0	0	0	0	0	0	0	0	0
ATP4B	1	0	0	0	5	4	1	2	1	0	1	0	5	0	2	1	2	4	4	1	0	1	1	0
ATP5A1	1966	2180	1791	2630	2603	2773	1637	2781	2200	2087	2897	2776	2199	2081	2203	1861	1858	2543	2451	1823	1655	1682	2194	1743
ATP5B	3195	3869	3900	4258	4014	4316	2680	4496	3405	2923	3544	4182	3420	4165	3482	3221	2789	4558	3909	2912	2659	2702	3712	2835
ATP5C1	649	846	733	1004	899	960	557	988	719	758	771	925	804	895	772	641	762	1025	800	673	731	716	818	595
ATP5D	273	326	278	344	365	471	269	398	321	333	357	402	327	296	291	309	311	387	368	301	329	232	285	303
ATP5E	7	7	10	15	9	10	8	7	8	7	13	7	10	15	10	9	10	2	2	3	8	17	12	6
ATP5EP2	189	179	283	244	231	319	253	225	210	197	358	243	203	238	194	170	182	261	212	171	203	236	257	198
ATP5F1	529	530	748	669	644	661	441	609	532	516	588	581	550	722	616	543	450	730	603	431	399	460	565	392
ATP5G1	130	248	162	182	180	269	152	162	127	122	164	196	127	151	131	123	101	178	201	110	109	115	171	104
ATP5G2	861	929	890	1059	1110	1234	692	1038	944	1043	1005	1273	974	969	913	837	874	1172	902	769	944	831	1053	959
ATP5G3	649	469	529	741	807	509	404	793	566	623	529	712	693	906	383	755	605	908	423	715	496	504	330	535
ATP5H	496	536	588	623	588	611	423	616	469	396	535	534	508	610	497	469	430	679	528	456	407	346	515	426
ATP5I	327	324	317	356	454	394	289	332	311	311	409	395	339	326	318	290	306	441	324	280	280	294	395	312
ATP5J	443	536	588	627	527	733	474	576	449	433	466	495	639	605	460	579	409	654	512	468	357	389	439	340
ATP5J2	278	257	324	337	361	383	291	319	268	236	328	359	311	346	297	305	231	408	292	300	235	236	337	195
ATP5J2-PTCD1	0	0	0	0	0	0	0	0	0	0	0	0	0	0	0	0	0	0	0	0	0	0	0	0
ATP5L	452	733	604	596	567	883	426	559	480	451	630	566	446	630	489	460	418	615	571	427	418	443	545	404
ATP5L2	2	0	0	0	1	2	0	4	0	1	1	0	2	1	2	2	0	0	1	0	2	0	0	0
ATP5O	642	868	641	838	772	1109	495	856	673	575	702	807	709	787	673	564	608	825	751	627	542	554	711	499
ATP5S	49	44	95	65	90	60	47	57	70	51	97	63	60	73	46	44	51	79	71	39	56	67	47	61
ATP5SL	333	335	502	403	406	404	333	469	365	383	347	426	394	490	357	357	344	459	367	316	327	319	371	292
ATP6AP1	1804	1617	2083	2601	2090	1950	1788	2430	1640	1347	1899	1809	2260	2302	1787	2391	1853	2668	1815	2406	1631	1578	2312	1597
ATP6AP1L	21	14	12	5	20	11	6	2	11	6	14	3	39	20	10	20	17	22	10	9	12	9	11	10
ATP6AP2	1555	1488	1597	2124	1857	1881	1261	1874	1360	1193	1919	1548	1624	1773	1465	1603	1351	2008	1433	1636	1192	1223	1623	1100
ATP6V0A1	558	374	1506	813	531	411	606	686	474	347	485	352	593	1050	493	406	484	677	371	531	533	317	358	390
ATP6V0A2	303	222	380	389	380	322	324	450	361	310	287	351	271	378	310	210	238	384	353	268	268	309	301	257
ATP6V0A4	0	30	4	1	1	65	0	2	2	1	1	2	0	1	1	1	2	4	3	1	0	2	2	0
ATP6V0B	401	343	1003	517	535	495	600	524	401	371	365	456	386	737	436	336	333	612	388	377	340	273	359	380
ATP6V0C	1041	936	2450	1221	1235	1204	1344	1354	1020	925	1212	1020	1076	1801	1155	1074	879	1416	1040	1115	1009	814	1124	882
ATP6V0CP3	0	2	0	0	0	0	0	0	0	0	0	1	0	0	1	2	0	0	0	0	1	0	0	0
ATP6V0D1	772	682	1330	1107	901	894	759	1066	688	748	876	836	853	1211	845	857	771	1053	755	840	766	596	776	670
ATP6V0D2	0	0	4	0	0	0	0	0	0	0	0	0	0	1	0	0	0	0	0	0	0	0	0	0
ATP6V0E1	1309	990	2892	1563	1510	1282	1604	1442	1040	986	1242	1114	1318	2363	1284	1148	1119	1717	1168	1198	1025	885	1265	940
ATP6V0E2	189	249	52	259	155	228	40	291	115	121	104	201	161	51	66	128	89	72	69	54	82	60	59	93
ATP6V0E2-AS1	23	17	12	23	11	20	3	12	13	7	21	19	13	5	7	10	7	8	12	8	10	7	6	4
ATP6V1A	1201	1291	3133	1333	1612	1708	2318	1693	1551	1711	2352	1553	1193	2683	1578	991	1426	3134	2024	1672	1419	1327	1929	1292
ATP6V1B1	0	2	0	5	0	7	1	2	0	5	5	2	0	0	1	0	0	0	0	2	0	3	0	0
ATP6V1B1-AS1	2	6	3	4	2	4	0	3	3	0	0	3	0	0	1	3	1	1	2	1	1	2	0	1
ATP6V1B2	895	824	2461	1314	1119	1044	1007	1203	907	886	1221	919	833	1805	962	742	852	1197	984	977	862	735	984	840
ATP6V1C1	696	570	1962	1074	842	717	1015	1091	775	704	1153	728	766	1370	864	755	739	1150	900	846	815	643	759	648
ATP6V1C2	3	4	1	1	0	9	5	3	4	5	4	4	11	2	2	6	3	5	9	2	6	6	5	10
ATP6V1D	447	524	906	753	495	527	434	620	416	370	399	524	584	796	441	547	416	589	418	463	392	362	477	354
ATP6V1E1	503	528	1386	652	633	696	730	686	549	619	656	622	567	892	506	516	489	721	579	566	562	480	634	536
ATP6V1E2	12	5	11	12	5	12	7	10	5	6	10	11	6	6	9	2	5	6	12	4	5	2	17	5
ATP6V1F	445	491	678	746	629	684	558	746	486	489	631	593	547	610	515	430	476	750	518	539	494	391	563	473
ATP6V1G1	552	464	1836	766	851	761	1018	862	824	779	966	776	591	1334	696	572	660	1125	805	806	672	685	844	775
ATP6V1G2	3	4	2	6	2	5	1	3	4	2	1	6	4	4	3	1	3	1	2	8	3	3	1	3
ATP6V1G2-DDX39B	0	0	0	0	0	0	0	0	0	0	0	0	0	0	0	0	0	0	0	0	0	0	0	0
ATP6V1G3	0	0	0	0	0	0	0	0	0	0	1	0	0	2	0	0	0	0	0	0	0	0	0	1
ATP6V1H	423	465	1022	560	570	534	545	573	513	450	637	444	510	838	593	472	468	730	596	517	487	419	556	428
ATP7A	322	228	608	283	505	457	370	397	519	512	435	409	311	639	372	347	411	580	456	455	394	395	502	443
ATP7B	135	141	331	206	197	197	270	221	194	185	206	213	151	323	262	198	169	357	279	219	151	167	248	181
ATP8A1	143	98	2466	24	206	70	1532	34	218	433	281	59	944	3240	196	984	452	2462	246	548	387	740	345	379
ATP8A2	4	0	0	8	8	3	1	9	5	0	0	6	3	1	1	0	9	0	2	0	4	2	3	0
ATP8B1	852	998	1384	1212	842	1205	891	1143	1159	1230	872	1798	1555	1379	1333	1585	1058	1511	1011	1053	1599	1513	1929	1189
ATP8B2	2080	1925	1259	2779	1212	1424	886	1499	1011	899	771	1052	2296	1451	1430	1459	850	1236	1055	816	907	859	590	796
ATP8B3	26	20	12	20	11	12	9	15	4	6	9	11	18	14	16	17	6	12	20	4	3	7	6	7
ATP8B4	0	0	4	1	1	0	14	1	5	1	22	0	0	0	0	0	1	6	6	0	0	5	2	1
ATP8B5P	3	1	4	1	2	3	1	2	1	5	0	1	4	1	1	1	2	3	0	3	1	1	1	2
ATP9A	1052	902	1482	1357	1275	1289	1429	1503	1289	919	1791	1287	1316	2137	1982	1052	1303	1837	1679	1102	1116	1006	1322	927
ATP9B	235	150	262	285	205	169	172	266	213	265	280	196	232	284	235	214	166	237	232	160	160	184	179	151
ATPAF1	215	286	283	192	202	298	216	196	239	275	321	282	219	294	214	262	193	302	202	228	209	287	239	176
ATPAF2	137	96	103	111	106	111	81	128	79	87	107	103	95	116	102	67	108	139	107	111	75	62	110	74
ATPIF1	533	431	436	588	601	525	411	588	469	347	516	519	554	525	557	573	426	560	648	438	334	320	463	345
ATR	585	620	595	671	595	699	378	730	631	464	629	601	641	678	580	460	555	604	665	433	587	477	598	404
ATRAID	464	505	524	587	634	667	492	513	496	428	725	583	495	494	394	470	442	576	518	485	460	445	514	459
ATRIP	131	141	86	118	139	165	79	125	88	77	97	117	152	96	116	129	102	113	131	79	74	58	84	79
ATRN	1200	1746	1942	1717	1511	2560	1552	2083	1553	1333	2390	1474	1314	1908	1457	1205	1206	1982	1647	1446	1091	1301	1438	1136
ATRNL1	0	0	4	0	0	1	2	0	1	0	2	1	0	1	0	0	0	0	0	1	1	0	0	0
ATRX	2442	1745	2056	2490	2743	2239	1684	2919	3094	2392	2947	2722	2943	2839	2502	2489	2422	3091	2896	2617	2568	2475	2521	2393
ATXN1	497	376	546	569	541	501	319	496	568	535	432	454	513	832	369	462	527	718	413	434	397	370	411	406
ATXN10	609	665	1146	844	720	794	714	793	713	743	764	803	695	944	664	641	662	806	726	634	671	598	698	637
ATXN1L	749	673	1372	921	937	913	769	1053	969	910	987	1033	822	1195	815	763	841	1174	964	792	759	817	899	678
ATXN2	632	493	1171	606	749	682	687	753	704	601	828	696	680	1289	587	600	660	985	699	663	613	615	619	544
ATXN2L	1373	1203	1622	1413	1501	1461	1041	1467	1465	1227	1711	1503	1445	1682	1286	1123	1184	1751	1466	1321	1377	1307	1314	1256
ATXN3	373	248	428	348	383	260	275	345	411	269	433	376	433	472	440	317	335	464	505	304	363	344	344	259
ATXN3L	0	0	0	0	0	0	0	0	0	0	0	0	0	0	0	0	0	0	0	0	0	0	0	0
ATXN7	448	427	509	537	522	666	356	612	546	476	491	508	459	642	538	386	405	669	590	449	440	439	431	427
ATXN7L1	115	89	152	138	137	118	88	156	160	107	162	122	130	144	122	88	108	162	194	116	117	73	98	132
ATXN7L2	29	25	47	44	28	36	29	46	28	35	32	37	34	57	28	15	34	43	36	29	26	14	19	23
ATXN7L3	645	591	851	888	876	853	655	1027	929	806	767	1059	764	885	661	687	751	982	832	696	752	726	778	712
ATXN7L3B	749	647	1072	993	1060	916	721	1157	1154	924	1089	1201	848	1130	822	695	881	1156	976	805	931	914	1045	858
ATXN8OS	0	0	0	0	0	1	0	0	0	0	0	0	0	0	0	0	0	0	0	0	0	0	1	0
AUH	57	41	66	69	60	48	42	60	54	58	69	63	70	61	57	53	71	92	49	56	50	52	52	46
AUNIP	27	19	13	15	15	11	4	5	10	7	15	11	15	18	17	15	7	7	23	10	7	14	13	7
AUP1	759	705	970	1061	890	902	623	1092	695	709	502	829	777	991	745	631	612	847	640	674	573	583	691	556
AURKA	310	289	94	115	285	191	20	113	151	71	143	197	192	100	110	218	98	103	207	120	97	141	125	83
AURKAIP1	373	437	473	460	477	542	349	497	355	331	401	474	422	471	385	381	380	457	447	392	334	323	419	323
AURKAPS1	9	8	8	4	8	11	5	3	9	3	9	6	9	9	1	9	6	5	8	5	5	7	7	8
AURKB	255	153	3	56	241	105	2	61	89	48	138	116	181	19	85	144	96	56	173	63	60	110	78	76
AURKC	3	2	7	13	6	0	2	5	3	3	2	2	2	3	4	2	5	1	9	5	4	0	0	3
AUTS2	11	0	6	0	19	3	9	1	14	3	7	3	3	2	0	1	2	3	0	1	2	4	3	6
AVEN	136	155	152	191	185	238	119	231	137	197	192	231	203	197	158	147	166	225	177	121	171	204	235	137
AVIL	35	16	48	15	34	18	37	18	28	25	20	24	69	37	32	30	51	63	30	35	22	5	29	11
AVL9	464	359	876	698	697	621	573	940	887	922	1195	932	513	686	578	492	780	986	713	759	867	930	872	871
AVP	0	0	0	0	0	0	0	0	0	0	0	0	0	0	0	0	0	0	0	0	0	0	0	0
AVPI1	63	54	33	48	61	82	26	56	60	40	33	36	34	14	55	26	20	49	41	36	20	25	25	21
AVPR1A	0	0	0	0	0	0	0	0	0	0	0	0	0	0	0	0	0	0	0	0	0	0	1	0
AVPR1B	0	0	0	0	0	0	1	0	0	0	0	0	0	0	0	0	0	0	0	0	0	0	0	0
AVPR2	5	0	0	1	1	0	1	2	0	0	3	1	11	4	9	1	2	7	10	1	0	2	2	1
AWAT1	0	0	0	0	0	0	0	0	0	0	0	0	0	0	0	0	0	0	0	0	0	0	0	0
AWAT2	0	0	1	0	0	0	0	0	0	1	3	0	0	0	0	0	0	0	0	1	0	1	4	2
AXDND1	0	0	0	2	1	1	1	0	1	0	1	1	0	1	2	0	1	1	2	1	0	1	0	2
AXIN1	201	177	263	275	243	236	198	345	243	210	270	263	251	220	197	200	263	268	212	226	235	191	233	200
AXIN2	20	23	69	25	36	51	60	69	53	128	66	76	33	47	43	40	40	58	52	31	39	52	39	34
AXL	931	1999	89	1288	757	1910	104	2110	817	526	311	2044	531	278	661	536	431	316	756	497	472	461	687	635
AZGP1	0	0	1	0	0	0	0	0	0	0	0	0	0	0	0	0	0	0	0	0	0	0	0	0
AZGP1P1	0	0	0	0	0	0	0	0	0	0	0	0	0	0	0	0	0	0	0	0	0	0	0	0
AZI2	348	432	470	443	476	603	357	418	474	343	562	391	358	423	387	274	338	446	485	275	353	371	361	311
AZIN1	974	841	2991	1124	1058	952	1573	1268	1079	873	1583	1150	1507	1598	1031	1749	874	1323	1198	920	966	1034	1290	744
AZIN1-AS1	3	2	5	3	1	0	2	3	3	2	7	1	4	1	0	0	3	6	4	1	5	4	0	2
AZIN2	8	19	21	28	8	14	9	17	5	6	12	4	11	10	7	7	14	11	8	5	10	1	3	5
AZU1	0	0	2	0	0	0	0	0	0	0	0	0	0	1	0	0	0	0	0	0	0	0	0	1
B2M	8546	7557	7399	10677	11656	10477	6646	10488	10801	13352	10054	11619	11422	7893	8835	8644	10993	12109	11410	9049	12917	9402	15191	9417
B3GALNT1	156	442	164	136	183	456	131	168	256	278	202	254	279	175	90	192	190	345	159	128	305	267	219	201
B3GALNT2	500	438	326	550	558	413	271	479	527	297	386	473	477	570	487	305	360	529	515	331	378	373	379	268
B3GALT1	0	0	0	0	0	0	0	0	1	0	1	0	2	0	0	0	0	0	0	0	0	0	0	0
B3GALT2	8	2	37	0	8	1	124	0	41	0	3649	0	18	23	314	15	2	137	675	1	3	187	265	8
B3GALT4	54	56	35	73	55	73	37	59	45	68	69	70	97	29	58	103	73	62	53	68	84	56	79	51
B3GALT5	0	0	0	0	0	0	0	0	0	0	0	0	0	0	0	0	0	0	0	0	0	0	0	0
B3GALT5-AS1	0	0	0	0	0	0	0	0	0	0	0	0	0	0	0	0	0	0	0	0	0	0	0	0
B3GALT6	190	253	312	304	272	340	292	351	247	300	384	376	222	249	255	183	247	346	308	235	228	287	302	211
B3GAT1	0	0	0	0	0	0	0	0	0	0	0	0	0	0	0	0	0	0	0	0	0	0	0	1
B3GAT2	0	0	0	0	0	1	0	0	0	0	0	0	0	1	0	0	0	1	0	0	0	0	0	0
B3GAT3	121	182	201	164	132	235	125	156	134	123	111	112	117	134	116	92	78	137	115	79	90	106	108	90
B3GLCT	263	313	453	259	397	466	403	280	312	269	718	236	261	557	443	267	277	628	582	275	258	359	438	231
B3GNT2	292	336	369	533	356	329	245	410	413	292	307	384	415	283	304	310	204	359	256	213	280	289	302	165
B3GNT3	2	1	0	0	0	1	0	1	2	0	1	0	4	0	0	0	1	0	0	0	0	0	0	0
B3GNT4	0	0	3	0	0	0	2	1	0	1	0	1	0	3	4	0	0	1	0	0	0	0	1	0
B3GNT5	524	1001	332	709	619	932	312	629	778	383	1109	789	542	520	611	479	430	651	730	394	602	696	901	527
B3GNT6	0	0	0	0	0	0	0	0	0	0	0	0	0	0	0	0	0	0	0	0	0	0	0	0
B3GNT7	27	43	58	39	22	48	59	17	36	10	74	28	26	30	49	99	10	38	48	29	18	35	15	48
B3GNT8	58	55	61	127	47	45	51	73	19	39	36	62	124	29	45	83	21	40	47	18	33	30	39	9
B3GNT9	55	126	72	123	51	174	99	136	62	107	122	150	45	35	40	44	36	43	49	39	30	41	21	42
B3GNTL1	17	29	18	26	24	30	18	34	38	17	35	41	11	24	27	31	21	39	32	30	20	20	35	24
B4GALNT1	0	1	43	5	2	1	4	5	1	0	0	0	3	33	8	0	0	4	2	2	0	2	0	2
B4GALNT2	1	0	0	0	0	0	0	0	0	0	0	0	0	0	0	0	0	0	0	0	0	0	0	0
B4GALNT3	0	0	4	1	0	0	2	1	0	0	2	0	1	3	1	1	2	3	3	0	2	0	3	0
B4GALNT4	5	3	3	10	12	7	2	19	12	0	3	13	1	20	6	0	2	54	3	0	1	42	0	0
B4GALT1	1445	1878	1781	2006	1520	1973	1430	1630	1503	1453	1420	1420	1687	2067	2174	1389	1058	2205	2045	930	1157	1181	1755	940
B4GALT1-AS1	2	6	11	10	4	5	8	5	8	5	9	4	4	4	7	8	1	9	4	1	4	6	7	3
B4GALT2	338	465	236	314	454	692	309	422	429	382	514	456	379	247	323	323	341	429	414	341	334	352	496	340
B4GALT3	282	314	393	421	385	370	288	371	370	313	330	399	318	422	265	242	303	441	263	286	336	267	257	329
B4GALT4	62	61	61	58	69	86	48	51	61	55	67	47	46	55	46	56	45	73	60	59	32	48	60	52
B4GALT4-AS1	0	0	0	0	0	0	0	0	0	0	0	0	0	0	0	0	0	0	0	0	0	0	0	0
B4GALT5	2087	3995	2215	2718	2372	4715	2661	2651	2613	2608	3945	2647	3064	2559	2314	2019	2371	3284	2477	1798	2781	3052	2797	1815
B4GALT6	196	319	148	281	224	405	120	292	239	246	364	240	135	221	219	70	123	243	279	85	162	183	192	138
B4GALT7	155	260	203	235	213	368	172	270	210	206	213	284	202	220	179	143	172	239	194	151	177	174	177	182
B4GAT1	268	599	143	284	327	789	149	257	274	263	290	216	226	176	221	167	199	225	214	185	180	201	216	154
B9D1	52	69	20	76	58	86	34	56	33	30	30	38	41	42	55	30	26	36	46	28	34	26	44	21
B9D2	28	48	42	52	46	52	20	48	33	51	34	58	59	55	35	46	43	55	40	44	44	37	49	38
BAALC	18	28	4	45	12	22	3	28	43	25	9	9	3	6	2	1	1	8	4	0	11	5	16	16
BAALC-AS1	1	0	7	0	1	0	2	1	1	7	3	0	1	2	0	1	5	3	3	1	0	0	0	4
BAALC-AS2	0	0	0	0	1	0	0	0	1	0	1	0	0	0	1	1	1	0	0	0	0	1	0	0
BAAT	0	0	1	0	0	1	0	0	1	1	3	1	1	0	0	1	0	1	3	1	1	0	0	1
BABAM1	576	562	799	866	676	698	536	816	494	465	601	663	533	871	564	545	546	848	656	564	444	451	583	448
BACE1	650	866	1259	802	621	1047	1028	733	511	530	723	485	838	919	797	681	530	917	790	569	500	378	504	429
BACE1-AS	21	22	16	16	16	34	12	20	23	16	26	15	16	11	22	11	17	16	22	21	13	16	15	15
BACE2	2399	3018	2981	2290	4740	4899	3458	2898	6727	5449	8357	5179	3649	3614	4148	3143	5814	6872	5880	5628	9673	8578	8496	7411
BACH1	352	321	999	540	470	470	487	686	521	468	639	455	322	836	455	233	321	570	561	357	318	354	410	372
BACH1-IT2	0	2	0	0	0	0	0	0	1	0	1	0	0	1	0	1	0	0	0	0	2	0	0	0
BACH2	31	6	141	5	49	19	85	7	59	33	165	36	12	81	53	6	20	86	54	16	38	49	92	16
BAD	227	345	264	300	305	547	250	342	208	215	287	308	245	311	205	211	238	360	255	262	210	198	271	205
BAG1	396	401	521	423	472	590	285	422	441	417	529	463	331	500	360	346	339	570	439	389	329	365	470	450
BAG2	128	262	48	143	152	225	24	155	84	79	31	83	181	203	117	255	157	148	73	171	95	100	134	111
BAG3	792	1013	3008	1164	1004	1066	730	1223	591	602	592	812	1059	2455	756	980	833	1059	874	798	640	502	777	515
BAG4	221	197	195	231	247	202	149	268	203	137	221	216	179	240	194	166	166	304	251	192	147	165	194	147
BAG5	588	522	670	680	647	657	441	702	718	596	618	735	630	711	583	549	542	709	639	548	544	692	614	567
BAG6	1736	1802	3061	2144	2157	2441	2024	2346	2047	1748	2626	2159	1842	2705	1995	1656	1689	2603	2420	1827	1791	1844	2086	1816
BAGE	0	0	0	0	0	0	0	0	0	0	0	0	0	0	0	0	0	0	0	0	0	0	0	0
BAGE2	0	0	0	0	0	0	0	0	0	0	0	0	0	0	0	0	0	0	0	0	0	0	0	0
BAGE3	0	0	0	0	0	0	0	0	0	0	0	0	0	0	0	0	0	0	0	0	0	0	0	0
BAGE4	0	0	0	0	0	0	0	0	0	0	0	0	0	0	0	0	0	0	0	0	0	0	0	0
BAGE5	0	0	0	0	0	0	0	0	0	0	0	0	0	0	0	0	0	0	0	0	0	0	0	0
BAHCC1	184	130	90	163	284	190	69	243	318	290	237	268	193	382	408	390	168	323	595	392	308	338	893	625
BAHD1	430	338	695	491	481	471	443	492	441	398	522	493	625	517	501	475	465	618	489	461	423	372	452	319
BAIAP2	158	82	272	177	183	111	218	235	116	47	279	94	143	138	372	144	156	154	406	247	114	58	157	134
BAIAP2-AS1	203	190	179	293	262	360	192	362	256	269	308	299	208	197	184	169	216	359	260	244	243	164	300	204
BAIAP2L1	90	31	15	62	34	13	10	16	21	6	36	24	280	80	114	165	56	84	86	45	84	66	92	35
BAIAP2L2	3	1	5	1	3	3	6	3	5	5	5	1	1	4	6	2	1	4	4	0	3	1	4	1
BAIAP3	4	1	8	2	2	4	1	5	2	6	4	4	0	9	2	1	1	7	4	7	4	7	8	1
BAK1	88	83	91	147	125	103	78	129	72	79	66	99	159	103	99	147	80	122	110	104	72	66	117	75
BAMBI	51	36	58	53	58	56	29	49	47	26	6	44	26	92	170	14	28	49	236	14	6	13	46	11
BANCR	0	0	0	0	0	0	0	0	0	0	0	0	0	0	0	1	0	0	1	0	0	0	0	0
BANF1	265	391	301	310	327	544	219	269	254	256	273	302	254	297	230	248	211	282	283	246	192	221	269	187
BANF2	0	0	0	0	0	0	0	0	0	0	0	0	0	0	0	0	0	0	0	0	0	0	0	0
BANK1	7	2	4	1	11	3	5	0	10	0	26	0	19	5	0	2	3	7	6	1	6	13	12	1
BANP	105	80	111	77	93	69	58	89	75	68	51	89	94	97	27	58	70	81	73	66	64	38	52	57
BAP1	833	928	1116	911	905	1193	795	1070	825	741	794	944	840	1051	837	683	796	1019	856	734	721	663	756	670
BARD1	183	102	52	88	183	106	45	108	124	103	173	134	183	97	130	135	76	97	155	97	83	149	125	90
BARHL1	0	0	0	0	0	0	0	0	0	0	0	0	0	0	0	0	0	0	0	0	0	0	0	0
BARHL2	0	0	0	0	0	0	0	0	0	0	0	0	0	0	0	0	0	0	0	0	0	0	0	0
BARX1	0	0	0	0	0	0	0	0	0	0	0	0	0	2	0	0	0	0	0	0	0	0	0	0
BARX2	0	0	0	0	0	0	0	0	0	0	0	0	0	0	0	0	0	0	0	0	0	0	0	0
BASP1	362	735	25	743	475	959	16	1074	592	502	32	1448	279	64	127	144	296	60	137	170	294	154	509	129
BASP1P1	0	0	0	1	0	0	0	0	0	1	0	0	0	0	0	0	0	0	0	0	0	0	1	0
BATF	2	0	58	0	7	0	27	0	6	0	15	2	2	1	12	0	6	4	19	0	6	0	11	0
BATF2	34	74	45	38	22	68	25	21	13	33	24	12	20	34	31	30	9	37	25	24	9	15	14	12
BATF3	4	2	5	7	10	5	4	3	9	4	4	5	3	1	3	3	1	6	6	3	2	3	3	2
BAX	1173	1128	1406	1461	1270	1455	1005	1500	892	865	1284	1412	1193	1399	1216	1038	1057	1678	1341	1036	1016	1220	1333	921
BAZ1A	1244	933	1848	1445	1396	1127	973	1405	1189	834	1111	1417	1488	1894	1132	1031	1136	1299	1202	1021	1241	986	1288	881
BAZ1B	1804	1276	1479	1749	1701	1602	966	1923	1560	1175	1634	1759	1733	1747	1462	1339	1370	1689	1650	1307	1406	1395	1618	1016
BAZ2A	1747	1447	2168	2281	1775	1624	1523	2548	1960	1537	2406	1946	1915	1946	1898	1572	1655	2283	2152	1550	1805	1780	1570	1540
BAZ2B	729	592	991	890	936	866	758	993	1124	1038	1232	885	1113	1471	752	764	839	1269	988	762	723	877	827	803
BBC3	241	213	154	287	254	348	167	261	240	192	277	339	296	219	286	228	272	351	328	245	265	266	340	234
BBIP1	161	107	294	228	187	173	136	177	152	150	190	158	166	227	173	113	117	199	189	90	110	126	162	85
BBOX1	0	0	0	0	0	0	0	0	0	0	0	0	0	0	0	0	0	0	0	0	0	0	0	0
BBOX1-AS1	0	1	2	12	0	0	0	1	0	0	0	0	1	0	0	0	0	0	0	0	0	0	0	0
BBS1	262	306	251	241	283	483	181	296	269	263	233	262	320	239	245	241	228	293	260	243	212	184	215	214
BBS10	220	262	239	320	330	347	168	320	340	228	334	322	372	305	267	270	273	341	312	267	260	290	280	214
BBS12	89	73	109	99	96	100	62	98	76	38	83	84	87	139	82	65	80	139	82	97	56	57	79	44
BBS2	329	219	368	372	385	360	297	429	340	269	521	459	373	321	299	242	390	419	371	305	337	282	348	211
BBS4	94	54	154	85	116	58	85	94	64	72	102	83	104	126	115	90	70	100	93	95	67	55	59	69
BBS5	66	58	102	95	76	49	52	96	74	53	81	56	66	97	54	56	43	83	59	54	57	50	61	57
BBS7	263	215	246	260	236	235	170	245	167	175	192	188	265	315	229	236	208	269	249	223	233	200	195	175
BBS9	157	130	177	159	169	158	150	181	206	117	229	162	161	138	155	140	127	114	144	144	138	73	167	128
BBX	980	1099	1168	1041	1071	1301	917	1256	1208	975	1741	1158	1122	1988	954	714	845	1469	1181	772	930	888	992	829
BCAM	1105	603	359	598	649	435	469	489	813	790	865	648	1741	531	708	1135	554	708	559	597	943	723	553	939
BCAN	1	1	7	0	0	1	3	2	0	0	0	1	2	9	3	2	1	5	4	3	0	0	1	2
BCAP29	968	1095	2192	1316	1393	1669	1569	1296	1213	1364	2016	1085	1120	2151	1302	1028	1108	2281	1427	1068	1125	1277	1255	936
BCAP31	1100	1049	2125	1800	1432	1440	1501	1757	934	827	1290	1006	1025	1910	1149	1137	1102	1666	1185	1458	903	889	1056	796
BCAR1	1597	1787	1193	1669	2037	2239	1402	2175	2372	1682	3171	2746	2305	1373	1818	1964	2178	2289	2289	1935	2361	2151	2440	2035
BCAR3	511	769	528	1161	492	669	350	833	363	287	345	565	623	542	472	588	433	537	460	470	340	313	319	337
BCAR4	0	0	0	0	0	1	0	0	0	1	0	0	0	0	0	1	0	0	0	0	0	0	0	0
BCAS1	0	0	0	0	0	0	0	0	0	0	0	0	0	0	0	0	0	0	0	0	0	0	0	0
BCAS2	236	229	331	222	270	234	167	203	245	196	277	226	260	318	222	234	237	283	219	244	214	211	226	148
BCAS3	190	145	321	219	231	224	228	230	238	226	304	191	292	290	182	239	265	334	209	271	235	209	223	193
BCAS4	6	15	7	21	4	30	13	33	4	13	17	19	2	3	20	7	4	8	24	9	6	2	14	6
BCAT1	4795	3634	3749	5755	3821	2853	2136	4396	4184	2098	9066	4380	5254	5656	5808	4703	2218	3734	6312	1762	2560	3792	4591	1831
BCAT2	311	268	231	336	373	377	218	424	260	232	274	310	289	295	278	253	258	412	291	250	251	211	300	183
BCCIP	482	545	651	583	560	601	308	592	489	374	497	525	376	719	360	400	375	505	501	358	313	344	410	313
BCDIN3D	58	35	56	60	63	72	47	81	40	20	51	61	51	68	59	49	63	59	44	62	31	39	39	41
BCDIN3D-AS1	0	7	4	2	1	4	2	4	0	1	10	3	1	3	4	1	1	2	3	1	3	0	0	0
BCHE	28	0	156	0	45	0	184	0	53	1	660	1	16	47	2	0	10	77	3	0	18	68	12	2
BCKDHA	275	232	153	282	272	287	108	223	230	227	221	262	469	250	179	369	237	282	195	237	193	161	230	230
BCKDHB	109	94	150	116	146	112	138	163	133	121	173	149	102	134	126	91	117	175	191	95	91	178	120	89
BCKDK	348	441	339	469	412	563	314	525	346	353	463	468	398	419	382	356	370	467	484	373	334	349	463	352
BCL10	727	622	579	1154	917	878	595	1011	1007	798	1280	1226	639	648	777	517	661	828	1030	490	788	826	1135	636
BCL11A	3	0	14	3	4	0	10	1	3	0	26	2	2	10	4	1	3	8	7	3	3	6	1	5
BCL11B	0	1	1	1	1	1	2	3	4	1	3	3	0	2	1	0	0	1	0	0	1	1	3	1
BCL2	18	7	11	4	18	13	13	7	21	35	52	11	1	14	4	2	2	9	5	0	13	17	8	2
BCL2A1	1	8	1	0	0	6	0	0	0	0	4	1	1	0	0	1	0	0	0	0	1	0	2	0
BCL2L1	1517	2813	1442	2052	1419	2587	1114	1771	1325	1390	2170	1671	2270	1161	2085	2006	1462	1769	1803	1435	1746	1688	1955	1421
BCL2L10	3	2	3	3	6	8	6	3	13	7	25	6	2	1	14	2	0	4	20	3	7	3	10	3
BCL2L11	136	88	169	141	273	184	139	278	1281	1643	845	815	149	299	236	223	196	404	461	278	1420	1455	831	1391
BCL2L12	135	79	119	71	137	93	49	99	72	68	73	88	85	117	68	94	57	63	111	85	65	77	91	51
BCL2L13	657	611	1204	950	832	836	695	951	552	495	689	748	643	1300	772	608	656	911	765	677	489	492	741	445
BCL2L14	0	0	0	0	0	0	0	0	0	0	0	0	0	0	0	0	0	0	0	0	0	0	0	0
BCL2L15	5	2	0	7	2	0	4	7	4	4	1	2	3	4	2	2	4	6	7	0	4	5	0	2
BCL2L2	313	324	453	371	360	427	324	403	335	343	385	305	288	434	356	254	253	434	362	227	222	240	280	207
BCL2L2-PABPN1	0	0	0	0	0	0	0	0	0	0	0	0	0	0	0	0	0	0	0	0	0	0	0	0
BCL3	256	290	173	457	169	202	96	209	140	128	92	212	320	129	209	284	182	229	140	140	112	160	165	97
BCL6	110	241	202	215	142	293	79	311	120	165	76	197	113	164	105	131	140	154	114	119	94	77	160	189
BCL6B	1313	1589	558	3340	1378	1557	615	1934	2041	2516	1629	2868	2226	480	1445	1629	1238	1664	1100	1071	2165	2149	2667	1960
BCL7A	97	70	95	82	123	95	46	125	150	131	170	140	76	96	62	88	96	82	85	78	124	117	137	159
BCL7B	300	296	346	380	344	360	269	332	263	265	324	334	341	374	258	306	253	385	265	260	254	238	296	264
BCL7C	206	240	197	259	246	321	218	279	222	254	344	270	256	203	206	214	194	242	223	180	178	196	229	202
BCL9	208	167	277	160	246	280	183	263	214	201	181	230	171	393	168	158	168	297	235	166	133	182	198	154
BCL9L	1287	1819	1175	1331	1141	1758	966	1402	671	544	736	785	1594	1005	1176	1441	1102	1401	1110	1291	704	619	774	600
BCLAF1	1041	795	1145	953	1157	1066	728	1143	1289	1059	1468	1065	1066	1194	992	917	929	1315	1289	991	956	1112	848	982
BCO1	0	0	0	0	0	0	0	0	1	1	1	0	0	0	0	0	0	1	0	1	1	0	2	0
BCO2	12	11	12	12	15	18	9	5	4	5	4	10	14	11	14	6	12	12	12	11	11	5	5	5
BCOR	241	232	323	361	305	342	130	428	359	290	289	308	276	355	216	249	209	293	290	201	344	401	325	272
BCORL1	255	275	484	315	311	323	346	343	266	221	336	271	404	226	285	291	305	470	327	257	264	229	278	191
BCORP1	0	0	0	0	0	0	0	0	0	0	0	0	0	0	0	1	0	0	0	1	0	0	0	0
BCR	1316	1342	2073	1832	1776	2268	1687	2455	1707	1433	1199	2150	1560	2490	1421	1482	1867	2360	1799	2027	1566	1360	1447	1595
BCRP2	0	0	0	0	1	0	0	0	1	1	0	0	0	1	0	0	0	0	0	0	0	0	0	0
BCRP3	1	6	0	0	3	11	0	1	4	8	0	1	2	1	0	3	2	1	0	3	0	3	0	5
BCS1L	197	185	204	226	232	244	122	257	172	121	160	190	189	213	201	164	169	223	178	170	126	125	152	111
BCYRN1	0	0	0	0	2	1	0	1	1	0	0	1	1	1	0	2	0	0	0	0	0	0	0	0
BDH1	13	14	27	16	34	32	21	34	38	26	35	38	11	17	11	14	27	29	35	22	12	42	20	19
BDH2	182	156	190	193	221	184	111	235	207	181	153	248	224	211	133	135	188	200	166	174	145	140	152	155
BDKRB1	0	1	0	0	0	0	0	0	0	0	0	1	2	0	0	0	0	0	0	0	1	0	0	0
BDKRB2	14	1	0	0	8	4	0	2	16	1	0	11	18	1	41	0	12	0	26	0	13	3	56	0
BDNF	53	251	3	17	104	479	0	55	98	39	20	58	39	25	27	66	34	67	55	74	26	62	40	50
BDNF-AS	5	3	10	7	8	9	6	6	6	2	13	2	13	6	11	13	7	5	9	8	1	4	2	1
BDP1	1020	854	1154	1073	1017	990	721	1139	1079	779	936	928	876	1466	964	811	873	1193	1019	817	929	873	968	689
BEAN1	2	0	2	0	0	0	4	0	0	1	3	0	0	3	6	0	0	0	1	0	0	0	1	0
BEAN1-AS1	1	0	0	0	0	0	1	0	1	1	1	0	0	0	1	1	1	1	0	0	2	1	0	0
BECN1	791	784	1473	1046	972	1011	917	1092	856	820	1102	997	854	1286	944	814	811	1163	1006	858	790	728	950	696
BECN2	0	0	0	0	0	0	0	0	0	0	0	0	0	0	0	0	0	0	0	0	0	0	0	0
BEGAIN	0	3	0	0	3	2	0	0	1	1	0	2	0	1	1	0	0	2	2	0	0	1	2	2
BEND2	0	0	2	0	0	0	0	0	0	0	0	0	0	0	0	0	0	0	0	0	0	0	0	0
BEND3	44	39	47	52	56	54	29	72	91	70	70	101	40	63	51	45	49	42	51	40	53	102	82	57
BEND3P3	0	0	1	0	0	0	0	0	0	0	0	0	0	0	0	0	0	0	0	0	0	0	0	0
BEND4	4	0	23	2	0	0	18	3	12	136	19	17	0	7	2	1	1	8	5	0	1	10	8	2
BEND5	0	1	3	0	2	1	3	0	2	1	12	0	1	2	0	0	0	2	0	0	0	1	0	0
BEND6	10	24	8	29	3	16	4	28	2	4	7	17	8	20	4	9	9	12	4	14	6	8	4	2
BEND7	99	85	71	104	155	117	58	143	138	114	109	137	100	121	39	82	134	123	43	130	117	88	88	112
BEST1	1	0	6	0	0	0	1	1	0	0	1	1	0	1	2	1	0	1	1	0	0	0	0	1
BEST2	0	0	1	0	0	0	0	0	0	0	0	0	0	1	0	0	0	0	0	0	0	0	0	0
BEST3	0	1	2	0	4	1	0	1	0	0	6	1	1	1	0	0	1	1	0	1	0	1	0	1
BEST4	6	2	3	7	8	3	3	1	3	4	3	3	3	2	3	1	2	6	2	6	4	4	3	4
BET1	211	215	256	316	363	301	266	345	383	240	429	417	225	301	184	182	247	345	283	273	293	287	338	291
BET1L	310	625	367	419	454	880	331	525	427	429	428	471	381	412	324	298	380	462	436	312	346	335	437	341
BEX1	1	3	2	0	1	2	0	0	3	0	1	2	0	0	0	0	0	0	0	0	0	0	1	2
BEX2	5	0	6	0	10	7	1	0	29	14	5	6	2	2	0	1	1	1	0	2	2	5	0	10
BEX4	233	278	307	134	443	433	330	164	447	348	480	303	281	304	243	263	290	449	331	319	281	322	283	383
BEX5	10	8	6	4	26	13	11	2	22	16	6	5	1	1	9	0	1	4	6	0	5	2	13	0
BFAR	974	951	1051	1199	1034	1094	645	1185	959	851	960	1051	990	1016	855	888	851	1060	892	888	888	721	1059	791
BFSP1	63	60	54	54	77	64	12	66	56	56	63	62	72	58	71	47	59	50	57	58	68	53	82	79
BFSP2	0	0	0	0	0	0	0	0	0	0	0	0	0	0	0	0	0	0	0	0	0	0	0	0
BGLAP	2	0	0	0	1	1	0	2	2	1	1	0	1	1	1	3	3	1	4	1	0	0	1	1
BGLT3	0	0	0	0	0	0	0	0	0	0	0	0	0	0	0	0	0	0	0	0	0	0	0	0
BGN	11851	7145	10720	4396	13949	9947	12777	4750	17699	11894	12065	12854	11922	10761	6737	8560	9047	13055	8900	7723	5970	13734	7885	13284
BHLHA15	2	0	1	0	0	1	1	1	0	1	0	2	1	0	1	0	0	0	0	0	0	3	0	0
BHLHA9	0	0	0	0	0	0	0	0	0	0	0	0	0	0	0	0	0	0	0	0	0	0	0	0
BHLHB9	110	117	109	106	179	153	62	131	141	145	103	105	97	178	86	100	116	141	149	117	100	103	118	117
BHLHE22	0	0	0	0	0	0	0	0	0	0	0	0	0	0	0	0	0	0	0	0	0	0	0	0
BHLHE23	0	0	0	0	0	0	0	0	0	0	0	0	0	0	0	0	0	0	0	0	0	0	0	0
BHLHE40	579	832	247	1155	411	502	159	626	436	537	185	369	578	158	500	334	242	178	261	221	358	205	296	615
BHLHE40-AS1	13	9	8	13	15	10	4	9	8	9	3	13	26	8	7	23	5	2	3	10	11	3	8	10
BHLHE41	8	18	58	12	13	15	23	18	9	2	99	19	6	22	43	13	20	29	64	12	32	21	66	33
BHMG1	0	0	0	1	0	0	0	0	0	0	0	0	0	0	0	0	0	0	0	0	0	0	0	0
BHMT	2	0	4	0	2	1	6	0	2	0	2	0	1	2	0	0	3	3	0	0	1	1	0	0
BHMT2	122	41	542	4	128	34	275	5	37	9	244	3	52	618	55	72	76	433	50	84	19	108	19	57
BICC1	3	8	1	0	2	7	0	1	11	16	1	0	0	1	0	0	0	0	0	0	0	0	0	2
BICD1	240	176	1121	281	275	202	906	308	327	246	389	279	188	739	384	108	199	351	523	145	197	267	265	189
BICD2	662	656	1231	911	748	833	764	955	722	597	1005	922	918	1365	851	804	743	1152	896	766	760	783	959	557
BID	328	271	1014	405	369	338	485	357	291	262	460	378	351	693	470	256	319	548	378	294	301	320	444	283
BIK	1	0	4	3	0	0	1	2	1	1	6	1	1	0	2	1	0	0	6	0	1	3	7	1
BIN1	363	596	64	968	365	540	73	641	303	265	240	464	244	208	219	194	220	186	197	195	318	271	229	286
BIN2	0	0	1	0	0	0	0	0	0	0	0	0	0	0	0	0	0	0	0	0	0	0	0	0
BIN3	177	142	167	218	137	155	126	190	145	165	170	186	184	188	162	130	128	205	176	100	114	135	135	122
BIN3-IT1	9	2	5	9	7	1	0	5	4	3	3	3	4	3	7	3	3	7	5	3	1	2	2	4
BIRC2	813	1114	1049	876	1075	1512	809	987	912	758	918	1014	916	1414	847	821	864	1278	938	878	738	751	985	637
BIRC3	46	33	71	46	68	24	52	42	110	131	141	194	94	61	112	69	112	303	83	61	101	235	371	65
BIRC5	626	523	27	107	601	380	11	123	279	188	281	342	423	84	250	344	196	157	495	145	229	329	313	214
BIRC6	1963	1876	2572	3037	2250	2262	1817	3440	2725	2184	2834	2852	2207	2709	2530	2038	2007	2985	2866	1999	2149	2154	2407	1869
BIRC6-AS2	0	0	0	0	0	0	0	0	0	0	0	0	0	0	0	0	0	0	0	0	0	0	0	0
BIRC7	0	0	0	1	0	0	0	0	0	0	0	0	2	0	0	0	0	0	0	0	0	0	0	0
BIRC8	0	0	0	0	0	0	0	0	0	0	0	0	0	0	0	0	0	0	0	0	0	0	0	0
BISPR	18	24	2	14	17	28	3	13	18	42	7	24	17	9	3	12	6	8	6	8	32	17	19	13
BIVM	209	153	213	243	240	209	176	241	220	170	298	189	244	246	255	204	205	266	308	207	215	139	197	139
BIVM-ERCC5	0	0	0	0	0	0	0	0	0	0	0	0	0	0	0	0	0	0	0	0	0	0	0	0
BLACAT1	0	3	0	2	0	0	0	0	0	4	0	3	9	1	0	1	6	4	0	0	16	7	4	5
BLACE	0	0	0	0	0	0	0	0	0	0	0	0	0	0	0	0	0	0	0	0	0	0	0	0
BLCAP	758	1004	1110	1071	1099	1769	1102	1329	1125	838	1303	978	669	962	1076	662	878	1254	1356	873	641	723	840	681
BLID	1	0	1	4	1	0	0	2	0	0	0	1	1	1	0	0	0	0	0	0	0	0	0	0
BLK	1	0	6	0	1	0	3	0	5	0	0	0	0	0	2	0	0	1	1	0	0	1	0	0
BLM	201	81	103	54	188	89	29	70	102	57	124	67	142	105	81	127	80	76	108	82	66	97	82	54
BLMH	822	713	715	757	955	877	549	877	880	773	711	823	824	819	694	567	710	805	744	649	661	604	681	700
BLNK	0	0	0	0	0	0	0	0	0	0	0	0	0	0	0	0	0	0	0	0	0	0	0	0
BLOC1S1	80	65	114	75	90	101	100	80	71	83	121	98	87	89	84	79	77	122	100	69	71	70	88	68
BLOC1S1-RDH5	0	0	0	0	0	0	0	0	0	0	0	0	0	0	0	0	0	0	0	0	0	0	0	0
BLOC1S2	414	355	713	586	440	440	394	536	313	257	406	372	396	690	436	362	383	562	471	359	297	297	429	222
BLOC1S3	143	112	175	169	144	167	145	159	136	111	171	157	122	158	156	107	121	166	173	107	93	108	136	107
BLOC1S4	57	74	53	109	85	101	42	124	65	86	60	93	54	79	64	71	78	83	63	77	48	74	63	73
BLOC1S5	0	0	1	0	1	0	0	0	0	0	0	0	0	0	0	0	0	0	0	0	0	0	0	0
BLOC1S5-TXNDC5	0	0	0	0	0	0	0	0	0	0	0	0	0	0	0	0	0	0	0	0	0	0	0	0
BLOC1S6	689	610	1192	736	923	862	853	902	873	773	1155	755	696	1161	809	592	691	1112	977	640	700	707	898	655
BLVRA	188	206	158	343	252	254	161	332	177	227	232	265	223	179	228	176	198	237	206	131	189	162	228	136
BLVRB	240	169	394	244	193	229	206	229	129	122	194	130	154	313	180	145	159	273	179	175	159	97	140	109
BLZF1	157	153	305	207	191	183	184	189	148	134	201	182	185	246	174	157	147	198	182	157	150	155	173	111
BMF	320	98	2013	192	337	135	1103	231	288	240	200	387	523	923	270	394	641	857	262	668	666	351	447	372
BMI1	15	20	28	18	14	20	19	28	30	17	40	20	20	9	13	13	18	24	15	18	14	23	18	14
BMP1	938	996	677	1541	971	1087	592	1176	926	835	794	977	1110	791	1059	784	717	964	1019	699	757	765	849	646
BMP10	0	0	0	0	0	0	0	0	0	0	0	0	0	0	0	0	0	0	0	0	0	0	1	0
BMP15	0	0	0	0	0	0	0	0	0	0	0	0	0	0	0	0	0	0	0	1	0	0	0	0
BMP2	219	272	393	387	439	641	368	408	479	381	347	436	309	818	154	154	290	509	187	125	511	338	339	186
BMP2K	290	241	559	389	455	333	709	537	503	315	1042	541	240	425	551	218	300	523	868	268	334	431	510	300
BMP3	0	0	1	0	0	0	0	0	0	0	0	0	0	0	0	0	0	0	0	0	0	0	0	0
BMP4	754	582	345	198	2024	2145	1071	824	2974	2218	3454	2457	982	1300	1043	683	1921	3030	2564	1545	1209	2582	1960	1745
BMP5	0	0	0	0	0	0	0	0	1	0	0	0	0	0	0	0	0	0	0	0	0	0	0	0
BMP6	3424	2590	5640	2929	5863	5178	4464	5283	5329	4560	4590	4516	2454	5302	2782	2247	4169	5630	4133	4570	2762	3385	4012	2868
BMP7	0	0	0	0	0	0	0	0	0	0	0	0	0	0	0	0	0	0	0	0	0	0	0	0
BMP7-AS1	0	0	0	0	0	0	0	0	0	0	0	0	0	0	0	0	0	0	0	0	0	0	0	0
BMP8A	1	2	7	1	1	2	6	2	1	4	6	0	3	5	2	0	1	9	3	3	3	9	3	2
BMP8B	0	0	4	0	1	0	0	1	0	0	0	0	0	1	0	0	0	1	0	0	0	0	0	1
BMPER	28	59	2	6	6	10	13	1	15	0	13	1	6	2	12	1	1	6	17	1	2	0	12	38
BMPR1A	0	1	1	0	0	2	0	0	1	0	0	0	0	5	1	0	0	2	0	0	0	0	0	2
BMPR1B	12	5	11	9	10	4	12	9	15	11	7	13	6	3	103	5	7	5	176	13	6	4	51	28
BMPR1B-AS1	0	0	0	0	0	0	0	0	0	0	0	0	0	0	1	0	0	0	0	0	0	0	0	0
BMPR2	4756	1871	15737	5510	4944	2190	12232	5889	5544	2337	6675	5639	6854	19843	7208	6305	5471	11125	10215	5665	5182	4658	6033	5159
BMS1	441	501	932	560	569	739	652	687	543	436	648	560	489	785	578	391	415	718	638	428	357	423	496	355
BMS1P17	0	0	0	0	0	0	0	0	0	0	0	0	0	0	0	0	0	0	0	0	0	0	0	0
BMS1P18	0	0	0	0	0	0	0	0	0	0	0	0	0	0	0	0	0	0	0	0	0	0	0	0
BMS1P20	44	62	105	87	56	85	63	75	45	50	70	72	64	68	64	62	48	69	97	67	46	47	64	51
BMS1P21	6	8	1	10	3	7	2	8	4	1	7	2	5	16	11	3	6	6	8	9	3	3	2	5
BMS1P4	34	19	36	27	42	17	36	45	49	14	43	31	33	36	22	28	39	26	43	22	29	26	25	21
BMS1P5	16	3	7	6	9	9	3	16	8	10	9	16	13	20	9	8	12	18	7	7	12	10	8	10
BMS1P6	22	6	12	12	20	12	4	23	16	11	8	9	14	21	15	5	12	14	22	10	11	8	15	12
BMX	1622	1165	2789	2062	2678	2302	2281	2130	2546	4460	3945	2644	1342	2610	3451	919	1960	2523	3262	1215	2113	2551	2516	1512
BNC1	64	315	214	282	90	438	114	350	118	263	702	388	128	93	94	87	143	119	115	119	151	200	186	92
BNC2	687	427	42	636	702	437	55	649	808	589	384	679	892	242	355	555	824	444	385	500	663	547	675	617
BNIP1	68	58	106	102	86	109	65	83	85	59	81	98	76	109	75	55	75	92	69	56	57	45	92	65
BNIP2	764	747	1382	1170	1170	1217	832	1350	1191	1170	1234	1100	897	1483	942	881	1017	1441	1188	1007	1045	1133	1071	1083
BNIP3	118	158	283	156	220	292	250	233	188	216	252	233	118	208	174	132	179	291	252	189	161	183	201	151
BNIP3L	949	1013	1600	1288	1336	1746	1095	1638	1377	1403	2131	1320	956	1516	1117	966	1102	1660	1450	1326	1122	1135	1273	1287
BNIPL	6	3	7	5	8	4	4	6	1	2	0	3	4	7	3	8	7	9	5	9	2	0	5	3
BOC	0	3	1	0	2	4	0	0	1	4	0	1	0	0	0	0	0	0	0	1	0	0	0	1
BOD1	363	302	415	342	456	428	275	337	511	430	448	426	308	356	272	222	283	377	346	275	366	438	395	398
BOD1L1	1293	956	2056	1370	1513	1360	1300	1451	1545	1290	1899	1075	1391	2126	1452	1061	1093	1708	1657	1148	1189	1238	1181	966
BOD1L2	0	0	0	0	0	0	0	0	0	0	1	0	0	0	1	0	0	0	0	0	0	1	0	0
BOK	776	656	683	744	840	751	844	817	1147	869	1973	1334	1321	730	1290	1095	1068	1152	1390	842	1017	1531	1451	958
BOK-AS1	0	1	1	6	1	2	3	4	2	4	7	2	4	1	2	4	5	5	2	3	4	9	6	4
BOLA1	40	54	46	48	45	57	35	41	38	41	55	46	55	34	60	64	51	42	61	48	40	32	60	26
BOLA2	0	0	0	0	0	0	0	0	0	0	0	0	0	0	0	0	0	0	0	0	0	0	0	0
BOLA2B	0	0	0	0	0	0	0	0	0	0	0	0	0	0	0	0	0	0	0	0	0	0	0	0
BOLA3	84	85	109	101	98	110	96	91	58	48	78	71	81	122	80	88	53	109	103	65	66	55	88	44
BOLA3-AS1	26	37	24	32	41	37	26	36	27	34	27	31	22	23	28	23	20	23	50	26	34	14	36	24
BOLL	0	0	0	0	0	0	0	0	0	0	0	0	0	0	0	0	0	0	0	0	0	0	0	0
BOP1	383	430	280	397	411	472	199	441	380	267	282	425	329	343	349	321	315	358	361	301	226	237	392	233
BORA	157	100	96	53	168	77	41	90	79	61	82	77	121	100	77	114	67	79	98	75	56	67	77	55
BPESC1	0	0	0	0	0	0	0	0	0	0	0	0	0	0	0	0	0	0	0	0	0	0	0	0
BPGM	197	174	284	209	334	342	195	305	206	239	160	271	228	387	182	228	303	410	270	351	157	154	340	183
BPHL	70	78	62	65	101	100	69	59	108	96	152	89	87	79	69	87	88	98	80	84	115	67	134	97
BPI	0	0	0	0	0	0	0	0	0	0	0	0	0	0	0	0	0	1	0	0	0	0	0	0
BPIFA1	0	0	0	0	0	0	0	0	0	0	0	0	0	0	0	0	0	0	0	0	0	0	0	0
BPIFA2	0	0	0	0	0	0	0	0	0	0	0	0	0	0	0	0	0	0	0	0	0	0	0	0
BPIFA3	0	0	0	0	0	0	0	0	0	0	0	0	0	0	0	0	0	0	0	0	0	0	0	0
BPIFA4P	0	0	0	0	0	0	0	0	0	0	0	0	0	0	0	0	0	0	0	0	0	0	0	0
BPIFB1	0	0	0	0	0	0	0	0	0	0	0	0	0	0	0	0	0	0	0	0	0	0	0	0
BPIFB2	0	0	0	0	0	0	0	0	0	0	0	0	0	0	0	0	0	0	0	0	0	0	0	0
BPIFB3	0	0	0	0	0	0	0	0	0	0	0	0	0	0	0	0	0	0	0	0	0	0	0	0
BPIFB4	0	0	0	0	0	0	0	0	0	0	0	0	0	0	0	0	0	0	0	0	0	0	0	0
BPIFB6	0	0	0	0	0	0	0	0	0	0	0	0	0	0	0	0	0	0	0	1	0	0	0	0
BPIFC	1	0	0	0	0	0	0	0	0	0	0	0	0	0	0	0	0	0	0	0	1	0	0	0
BPNT1	240	220	498	232	302	333	307	249	208	191	298	255	227	510	315	214	241	389	286	245	204	219	225	164
BPTF	1656	1380	1539	1647	1666	1735	1165	2001	1793	1366	1866	1648	1684	1932	1509	1328	1491	1945	1673	1395	1449	1332	1394	1231
BPY2	0	0	0	0	0	0	0	0	0	0	0	0	0	0	0	0	0	0	0	0	0	0	0	0
BPY2B	0	0	0	0	0	0	0	0	0	0	0	0	0	0	0	0	0	0	0	0	0	0	0	0
BPY2C	0	0	0	0	0	0	0	0	0	0	0	0	0	0	0	0	0	0	0	0	0	0	0	0
BRAF	84	64	135	112	91	107	83	120	97	81	114	105	90	163	69	64	80	118	92	79	85	95	86	73
BRAP	284	247	398	391	331	327	267	431	291	256	338	329	278	463	298	234	229	374	366	248	243	263	272	246
BRAT1	261	233	283	394	258	309	235	437	195	215	234	281	279	294	295	214	249	277	314	249	193	168	216	148
BRCA1	608	246	214	202	406	210	82	208	219	127	254	242	384	261	255	346	193	223	340	195	185	225	203	135
BRCA2	497	229	144	113	306	192	29	164	228	155	263	261	322	195	169	331	160	174	303	173	193	318	205	156
BRCAT107	0	0	0	0	0	0	0	0	0	0	0	0	0	0	0	0	0	0	0	0	0	0	0	0
BRCAT54	6	6	17	6	5	1	3	0	2	2	12	0	31	11	9	18	3	2	4	5	2	0	0	1
BRCC3	181	179	169	226	193	260	149	229	199	204	211	228	245	274	196	205	213	280	230	225	211	223	221	185
BRD1	410	330	443	449	479	438	363	516	485	448	406	505	413	490	420	367	397	536	513	386	361	380	451	352
BRD2	1579	1482	2174	2066	1945	2053	1552	2192	2103	1730	1698	2084	1701	2196	1757	1257	1611	2334	1826	1544	1414	1603	1765	1506
BRD3	617	507	475	639	776	833	363	672	771	616	721	772	660	552	480	477	601	701	672	495	596	627	619	464
BRD4	913	803	1063	1060	1011	956	690	1223	1039	900	913	1042	887	1125	879	724	822	1153	984	908	836	827	856	766
BRD7	175	152	192	185	243	196	160	194	187	163	203	209	181	189	170	164	170	211	201	159	168	162	183	146
BRD7P3	0	0	0	1	0	0	0	0	1	3	1	0	0	1	2	0	0	1	0	1	0	0	1	1
BRD8	572	381	496	382	648	442	292	504	419	380	418	462	535	647	384	413	420	622	490	452	323	394	390	326
BRD9	380	367	394	468	437	416	305	491	356	338	335	434	378	460	346	339	355	455	406	366	310	369	425	301
BRDT	0	0	1	0	0	0	0	0	0	0	0	0	0	0	0	0	0	0	0	0	0	1	0	0
BRDTP1	0	0	0	0	0	0	0	0	0	0	0	0	0	0	0	0	0	0	0	0	0	0	0	0
BRE	254	218	350	312	311	269	243	298	270	237	388	303	288	366	244	249	205	318	278	195	210	259	257	209
BRE-AS1	2	1	8	6	2	5	5	8	15	41	8	10	8	6	0	3	8	2	5	11	13	10	6	63
BREA2	4	1	3	0	3	1	1	0	4	4	2	1	1	2	5	1	1	1	3	8	1	4	1	2
BRF1	283	269	263	350	314	327	214	413	274	255	249	304	339	407	338	245	286	417	331	244	255	209	283	198
BRF2	103	92	230	89	112	109	121	114	107	86	150	108	116	181	92	83	87	129	123	88	64	86	114	76
BRI3	693	738	846	1066	836	942	630	882	655	784	628	706	883	847	589	841	733	849	501	699	973	592	744	773
BRI3BP	34	35	12	32	24	43	14	30	33	20	36	33	20	20	26	29	15	24	22	21	15	24	36	18
BRICD5	24	10	11	23	29	23	12	20	32	17	9	22	41	21	26	33	30	23	19	20	24	24	20	19
BRINP1	0	1	58	0	4	0	63	1	2	4	4	0	2	4	4	0	2	1	6	0	0	0	2	0
BRINP2	0	0	1	0	0	0	0	0	0	0	0	0	0	0	0	0	0	0	0	0	0	0	0	0
BRINP3	0	0	0	0	0	0	0	0	0	0	0	0	0	0	0	0	0	0	0	0	0	0	0	0
BRIP1	354	136	13	63	264	136	13	56	87	66	147	85	267	76	109	186	125	95	191	109	104	183	126	64
BRIX1	186	199	193	158	248	210	121	208	197	161	158	176	151	177	178	143	170	174	179	139	128	172	159	128
BRK1	1136	1459	1550	1611	1356	1992	1129	1491	1127	1267	1353	1319	1258	1569	1207	1277	1098	1612	1326	1324	1013	1095	1295	1101
BRMS1	253	381	324	339	283	486	219	352	216	221	244	280	266	322	268	238	229	318	234	269	194	178	222	227
BRMS1L	96	113	222	152	181	165	189	122	144	129	222	142	149	195	189	138	111	211	191	112	125	146	140	109
BROX	693	482	1149	843	778	617	702	864	656	594	828	583	674	1176	726	646	584	1123	856	717	597	644	665	508
BRPF1	293	316	406	397	364	412	293	387	320	305	290	325	305	388	333	279	244	358	308	291	235	321	274	275
BRPF3	646	553	819	615	748	767	474	723	785	645	735	682	496	782	570	417	521	716	557	506	477	507	593	431
BRS3	0	0	0	0	0	0	0	0	0	0	0	0	0	0	0	0	0	0	0	0	0	0	0	0
BRSK1	0	2	4	1	0	1	6	2	2	2	2	0	1	3	7	1	1	2	3	1	0	1	3	3
BRSK2	1	0	4	0	0	0	4	0	0	0	18	1	3	5	9	0	1	4	3	2	0	1	2	1
BRWD1	981	900	1197	655	1159	1197	758	748	1376	1151	1066	901	1124	1221	857	949	1205	1352	1147	1079	1062	1017	949	1073
BRWD1-AS1	0	1	0	0	0	1	0	0	1	0	0	0	0	0	1	0	1	0	0	0	0	0	0	0
BRWD1-IT2	1	0	1	0	0	2	1	3	0	0	1	2	0	0	2	0	4	3	4	3	1	0	1	0
BRWD3	376	203	775	414	535	349	414	452	562	341	352	407	404	699	385	276	352	624	479	313	294	292	310	281
BSCL2	14	28	7	17	11	29	13	14	17	15	7	14	15	6	16	11	9	20	9	9	20	12	15	17
BSDC1	630	593	1058	916	891	900	762	1146	999	1064	1365	1307	949	1132	806	762	995	1290	970	1013	937	989	1336	833
BSG	3464	3584	2837	5130	4163	4676	2390	4691	3516	3239	3175	4424	4548	3697	3494	4261	3297	4636	3604	3780	3099	3180	4141	3102
BSN	14	26	142	8	11	25	64	8	12	3	37	7	19	44	21	3	12	21	17	10	11	11	10	5
BSN-AS2	0	0	0	0	2	3	0	0	1	0	0	0	0	0	0	0	0	0	0	0	0	0	0	0
BSND	0	0	0	0	0	0	0	0	0	0	0	0	0	0	1	0	0	0	0	0	0	0	0	0
BSPH1	0	0	0	0	0	0	0	0	0	0	0	0	0	0	0	0	0	0	0	0	0	0	0	0
BSPRY	0	1	0	0	0	0	0	0	0	0	0	0	0	1	0	0	0	0	0	0	0	2	0	0
BST1	58	51	449	99	63	71	1476	124	77	103	2976	132	87	260	283	64	96	776	379	59	83	315	595	55
BST2	133	389	5	31	127	402	0	20	240	976	9	126	45	25	3	34	15	20	8	13	117	138	106	99
BSX	0	0	4	0	0	0	0	0	0	0	0	0	0	1	0	0	0	0	0	0	0	0	0	0
BTAF1	711	601	1026	862	759	795	558	963	789	557	711	746	641	1076	800	480	546	845	932	561	597	549	618	465
BTBD1	1220	1107	1843	1471	1344	1242	1161	1477	1235	1156	1527	1357	1278	1733	1338	1172	1085	1605	1449	1191	1166	1170	1185	1057
BTBD10	494	836	617	724	582	982	419	738	495	378	816	682	584	692	576	493	495	730	643	528	467	488	584	374
BTBD11	6	4	161	15	7	1	67	12	5	4	35	3	8	50	10	4	7	4	22	5	2	6	24	2
BTBD16	0	1	0	3	1	3	0	1	3	1	2	0	4	0	1	2	1	0	1	1	1	0	1	1
BTBD17	0	0	0	0	0	0	0	0	0	0	0	0	1	0	0	0	0	0	0	0	0	1	0	1
BTBD18	0	0	0	0	0	0	0	0	0	0	0	0	0	0	0	0	0	0	0	0	0	0	0	0
BTBD19	177	90	166	199	255	132	155	219	138	122	96	198	252	258	175	199	232	239	232	250	110	125	139	147
BTBD2	604	700	450	706	763	1055	418	913	725	716	715	818	558	481	569	509	531	707	690	505	648	550	585	648
BTBD3	496	331	2009	404	563	411	1813	385	869	538	1529	473	530	1627	690	381	443	1411	837	443	678	929	571	522
BTBD6	459	436	410	375	483	543	394	410	380	354	411	387	450	455	437	466	341	528	429	410	348	288	407	331
BTBD7	1130	921	1458	1397	1185	1265	1171	1370	1147	920	1096	1234	1412	1503	1171	1080	1224	1506	1229	1046	851	849	977	753
BTBD8	10	10	19	6	7	9	10	9	14	10	20	13	14	20	10	11	14	15	12	10	12	7	7	3
BTBD9	250	205	453	401	277	308	275	390	267	295	304	368	292	376	250	237	211	390	269	226	224	218	260	206
BTC	1	3	0	1	0	1	0	0	0	0	0	3	1	1	0	1	1	1	0	0	0	0	0	0
BTD	234	233	251	312	302	354	212	289	264	200	375	323	318	292	225	238	231	320	278	270	265	266	272	210
BTF3	1151	1376	1069	1524	1518	1868	781	1587	1443	1692	1319	1862	1328	1317	1116	998	1294	1516	1305	1094	1449	1285	1589	1432
BTF3L4	165	150	166	182	197	193	137	215	199	199	243	209	154	155	172	139	160	212	207	141	169	192	191	159
BTF3P11	2	0	0	0	1	3	2	1	1	0	1	0	0	0	0	0	0	1	0	1	0	2	0	1
BTG1	1047	665	1541	875	1474	1192	1547	903	2170	2287	3794	2097	1184	1937	1304	988	1268	2128	2127	930	2598	2353	2317	1824
BTG2	936	1349	562	1217	969	1555	419	923	1121	936	915	1774	1594	615	1056	1352	1003	1099	941	884	1594	1430	1120	1279
BTG3	220	218	178	179	224	240	130	193	170	170	214	257	247	222	166	230	172	242	205	183	168	195	256	148
BTG4	0	0	0	0	0	0	0	0	0	0	0	0	0	0	0	0	0	0	0	0	0	0	0	0
BTK	1	3	6	0	2	7	0	0	0	0	0	0	0	4	0	0	0	3	1	0	2	0	0	1
BTLA	1	0	2	0	1	0	1	0	2	0	0	0	0	0	1	1	0	1	0	1	0	0	0	1
BTN1A1	0	0	3	0	0	0	0	0	0	0	0	0	0	0	1	0	0	0	0	0	1	0	0	0
BTN2A1	271	270	416	288	291	313	262	267	271	216	315	225	318	433	271	255	226	402	267	220	171	267	297	189
BTN2A2	94	71	142	137	126	106	103	156	121	90	251	169	90	167	175	109	121	192	220	104	92	152	192	96
BTN2A3P	58	55	50	64	63	60	25	74	52	44	37	77	77	74	50	60	40	65	65	51	34	33	52	37
BTN3A1	244	175	84	192	265	170	90	223	259	197	178	227	178	159	170	97	172	183	238	92	216	155	245	139
BTN3A2	168	227	158	124	158	246	104	135	140	276	221	130	23	175	163	128	18	195	211	126	25	170	188	153
BTN3A3	201	164	77	178	196	199	68	174	167	161	122	171	217	104	158	120	127	96	167	100	189	99	195	117
BTNL10	0	0	0	0	0	0	0	0	0	0	0	0	0	0	0	0	0	0	0	0	0	0	0	0
BTNL2	0	0	0	0	0	0	0	0	0	0	0	0	1	0	0	0	0	0	0	0	0	0	0	0
BTNL3	0	0	0	0	0	0	0	1	0	0	0	0	0	0	0	0	0	0	1	0	0	0	0	0
BTNL8	0	0	0	0	0	0	1	0	0	0	0	0	0	0	0	0	0	0	0	0	0	0	0	0
BTNL9	3	0	7	0	5	0	14	0	6	1	33	0	54	5	0	13	7	36	0	3	1	2	0	0
BTRC	433	355	602	554	521	464	423	575	543	435	595	575	501	567	493	390	426	562	574	418	450	417	538	385
BUB1	711	365	206	99	531	238	22	129	230	96	294	265	366	177	227	340	191	121	401	127	186	252	222	156
BUB1B	624	326	103	91	504	212	25	100	232	99	283	235	387	115	180	345	171	103	341	163	162	213	193	130
BUB3	1285	1142	995	1200	1361	1260	591	1260	1084	916	1095	1258	1203	1069	1028	987	950	1176	1157	926	922	1059	1008	758
BUD13	197	208	187	175	191	244	98	188	168	137	181	201	193	169	141	151	138	183	179	132	113	154	172	103
BUD31	331	307	442	420	394	411	303	445	289	309	378	387	372	391	361	328	320	436	360	303	243	245	364	260
BVES	52	54	732	90	49	47	524	88	40	12	211	58	115	135	16	77	100	76	26	81	96	22	57	19
BVES-AS1	0	1	6	0	1	2	5	1	1	0	6	0	0	1	0	0	1	0	0	1	0	0	1	0
BYSL	192	253	259	277	285	332	157	318	230	189	205	277	214	268	214	208	206	234	268	234	169	179	270	165
BZRAP1	0	1	2	1	0	2	0	0	0	0	0	0	0	0	0	0	0	0	0	0	0	0	0	0
BZRAP1-AS1	1	3	0	5	0	1	1	2	0	2	0	1	2	4	0	2	2	2	0	0	0	1	1	0
BZW1	770	916	860	1203	881	996	534	1336	894	719	720	1174	905	813	872	739	685	788	865	597	703	782	858	651
BZW2	623	542	529	779	773	754	440	815	761	653	814	864	673	842	633	573	749	1018	772	662	632	599	751	534
C10orf10	213	197	1975	1307	784	1160	2232	2556	2365	4244	3013	5650	1392	1560	361	1395	947	3556	945	623	6143	3905	3877	2345
C10orf105	0	0	0	0	0	0	0	0	0	7	0	1	0	0	0	0	1	1	1	1	0	3	1	0
C10orf107	3	5	0	4	3	0	0	3	0	4	3	0	3	5	1	1	6	8	0	5	2	0	3	2
C10orf11	22	31	49	0	27	38	61	1	31	61	146	4	39	53	52	33	29	90	56	21	52	62	59	43
C10orf111	12	2	43	3	17	3	56	10	13	8	16	10	18	24	6	1	58	56	8	20	7	9	20	2
C10orf113	0	0	0	0	0	0	0	0	0	0	0	0	0	0	0	0	0	1	0	0	0	0	0	0
C10orf12	122	124	173	194	132	141	101	216	152	109	101	184	107	198	130	89	107	135	138	94	110	126	120	118
C10orf120	0	0	0	0	0	0	0	0	0	0	0	0	0	0	0	0	0	0	0	0	0	0	0	0
C10orf126	0	0	0	0	0	0	0	0	0	0	0	0	0	0	0	0	0	0	0	0	0	0	0	0
C10orf128	138	109	12	98	79	105	2	50	115	144	5	59	191	62	32	233	65	59	31	93	105	71	36	201
C10orf131	1	1	0	1	0	1	0	2	1	0	3	0	7	2	1	0	0	1	3	0	0	0	0	4
C10orf142	0	0	0	0	0	0	0	0	0	0	0	0	0	0	0	0	0	0	0	0	0	0	0	0
C10orf2	121	125	150	146	162	188	74	177	151	149	106	165	130	129	111	105	126	127	127	120	108	130	139	81
C10orf25	33	34	21	41	27	40	20	33	55	66	27	70	34	35	20	38	23	55	18	30	34	79	29	44
C10orf32	154	182	370	212	200	218	251	212	233	295	381	202	152	258	127	141	161	226	144	150	208	179	131	166
C10orf32-ASMT	0	0	0	0	0	0	0	0	0	0	0	0	0	0	0	0	0	0	0	0	0	0	0	0
C10orf35	0	0	1	0	1	0	1	3	3	1	6	1	2	1	4	0	2	0	6	0	2	1	3	1
C10orf53	0	0	0	0	0	0	0	0	0	0	0	0	0	0	0	0	0	0	0	0	0	0	0	0
C10orf54	523	287	259	653	276	167	274	333	176	269	409	257	1415	834	763	1120	570	901	539	710	321	365	534	332
C10orf55	4	4	3	4	4	5	0	9	0	0	3	8	3	3	3	5	3	0	1	1	2	4	6	2
C10orf62	0	0	0	0	0	0	0	0	0	0	0	0	0	0	1	0	0	0	0	0	0	0	0	0
C10orf67	0	0	0	0	0	0	0	0	0	0	0	0	0	0	0	0	0	0	0	0	0	0	0	0
C10orf71	0	0	0	0	0	0	0	0	0	0	0	0	0	1	0	0	0	0	0	0	0	0	0	0
C10orf71-AS1	0	0	0	0	0	0	0	0	0	0	0	0	0	0	0	0	0	0	0	0	0	0	0	0
C10orf76	220	219	355	300	257	274	214	264	230	245	262	309	257	316	246	206	187	316	269	189	231	217	237	184
C10orf82	0	0	0	0	0	0	0	0	0	0	0	0	0	0	0	0	0	0	0	0	0	0	0	0
C10orf88	133	106	216	173	161	146	141	185	153	133	131	157	118	222	150	97	148	186	187	130	110	139	161	119
C10orf90	0	0	1	0	0	0	0	0	0	0	1	0	0	0	0	0	0	0	0	0	0	0	0	0
C10orf91	0	0	0	0	0	0	0	0	0	0	0	0	0	0	0	0	0	0	0	0	0	0	0	0
C10orf95	0	0	1	0	2	0	0	0	1	0	0	1	0	0	1	1	0	1	0	0	0	0	0	0
C10orf99	0	0	1	0	0	0	0	0	0	0	0	0	0	0	0	0	0	0	0	0	0	0	0	0
C11orf1	29	45	34	41	43	65	23	34	40	29	45	37	38	31	25	38	27	29	26	27	30	31	40	37
C11orf16	0	0	0	0	0	0	0	0	0	0	0	0	0	0	0	0	0	0	0	0	0	0	0	0
C11orf21	0	0	0	0	0	0	0	0	0	0	0	0	0	0	0	0	1	0	0	0	0	0	0	0
C11orf24	182	280	180	258	211	410	163	234	131	127	177	226	227	155	298	192	167	171	247	169	96	120	189	117
C11orf30	286	442	449	401	331	578	271	371	300	232	284	301	332	468	270	275	261	419	296	285	229	255	230	244
C11orf31	304	507	539	369	432	689	430	399	404	463	481	428	285	428	343	272	304	421	323	303	331	374	375	378
C11orf39	0	0	0	0	0	0	0	0	0	0	0	0	0	0	0	0	0	0	0	0	0	0	0	0
C11orf40	0	0	0	0	0	0	0	0	0	0	0	0	0	0	0	0	0	0	0	0	0	0	1	0
C11orf42	0	0	0	0	0	0	0	0	0	0	0	0	0	0	0	0	0	0	0	0	0	0	0	0
C11orf44	0	0	0	0	0	0	0	0	0	0	0	0	0	0	0	0	0	0	0	0	0	0	0	0
C11orf45	17	22	1	11	23	23	0	19	38	49	6	53	12	2	7	21	18	12	9	20	48	39	51	29
C11orf49	121	209	189	124	159	305	110	151	130	131	199	123	163	161	145	124	136	192	152	132	92	106	136	123
C11orf52	0	0	0	0	0	0	0	0	0	0	0	0	0	0	0	0	0	0	0	0	0	0	0	0
C11orf53	0	0	0	0	0	0	0	0	0	0	0	0	0	0	0	0	0	0	0	0	0	0	0	0
C11orf54	201	296	242	149	181	378	172	146	207	209	273	186	269	255	181	176	230	265	199	180	245	176	162	198
C11orf57	305	447	318	369	385	569	239	360	339	266	341	334	305	347	255	274	278	393	293	269	268	273	319	239
C11orf58	711	1123	1146	963	924	1416	671	993	777	717	930	815	784	1051	700	643	724	971	798	717	682	694	749	649
C11orf63	35	59	67	47	44	80	45	36	42	37	38	49	48	53	30	46	39	43	32	45	27	12	37	33
C11orf65	1	1	3	0	0	2	1	1	0	1	1	1	2	1	0	1	1	1	3	1	0	0	0	0
C11orf68	259	398	288	364	333	542	261	435	249	298	277	393	367	329	338	344	394	451	307	462	234	253	379	276
C11orf70	0	1	1	0	0	0	0	1	0	0	0	0	0	0	0	0	1	0	1	0	0	0	0	0
C11orf71	60	81	78	64	63	93	56	60	61	53	43	48	77	61	63	58	63	68	63	59	40	40	57	47
C11orf72	0	0	1	0	0	0	0	0	1	0	0	0	0	0	1	0	0	0	0	0	0	0	0	0
C11orf73	115	185	147	160	147	228	98	150	98	96	138	144	127	157	127	108	114	152	127	111	92	91	116	102
C11orf74	112	171	126	131	127	200	73	116	91	97	156	95	119	140	89	89	93	142	100	92	112	92	89	95
C11orf80	92	115	35	156	115	114	48	147	89	66	85	158	131	68	85	102	87	124	99	65	117	106	94	86
C11orf84	238	359	265	322	327	473	203	356	230	193	237	387	276	244	191	263	253	274	213	275	243	224	292	208
C11orf85	0	0	0	0	0	1	0	1	0	0	1	0	0	1	1	0	1	0	1	0	0	0	0	0
C11orf86	0	0	0	0	0	0	0	0	0	0	0	0	0	0	0	0	0	0	0	0	0	0	0	0
C11orf87	0	0	0	0	1	1	0	0	0	0	0	0	0	0	0	0	0	0	0	0	0	0	0	0
C11orf88	0	0	0	0	0	0	0	0	0	0	0	0	0	0	1	0	0	0	0	0	0	0	0	0
C11orf91	75	210	51	92	56	119	13	81	20	14	17	19	124	94	92	141	102	73	43	135	29	18	29	12
C11orf94	5	1	2	1	1	1	1	0	1	0	0	0	0	1	1	0	1	0	0	0	1	0	1	0
C11orf95	448	876	241	821	508	974	119	702	506	372	223	661	537	401	296	392	367	370	285	384	305	242	330	345
C11orf96	28	74	204	124	49	161	54	166	62	30	17	139	31	101	30	47	86	67	39	131	34	14	62	53
C11orf97	0	0	0	0	0	0	0	0	0	0	0	0	0	0	0	0	0	0	0	0	0	0	0	0
C11orf98	0	3	5	2	6	3	1	0	2	1	0	1	1	0	0	2	1	1	0	0	1	0	0	1
C12orf10	142	225	160	236	192	276	97	221	184	171	161	186	150	168	148	137	131	165	163	147	137	137	125	140
C12orf29	156	125	149	156	186	181	83	190	180	138	163	153	146	175	137	102	142	161	159	123	97	134	154	100
C12orf4	335	218	475	323	347	258	251	333	256	171	312	247	323	453	325	223	214	378	340	208	200	186	294	157
[truncated: 24,485 more rows]
